# Supplementary material for: Automated interpretation of influenza hemagglutination inhibition (HAI) assays: Is plate tilting necessary?
Source: PLoS One. 2017 Jun 29;12(6):e0179939. doi: 10.1371/journal.pone.0179939 (PMC5491073; doi:10.1371/journal.pone.0179939)
Supplement: S1 File — (XLSX) [file pone.0179939.s001.xlsx]

## Sheet: Sheet1
Red Blood Cell Type	Antigen	Sample	Row	Morphological Classification	Experienced Human Interpretation	Cypher One Interpretation
Turkey	1 (H1N1 A/Michigan/45/2015) Egg-grown	2017	A	NSI - no endpoint	5	10
Turkey	1 (H1N1 A/Michigan/45/2015) Egg-grown	2017	B	NSI - no endpoint	5	10
Turkey	1 (H1N1 A/Michigan/45/2015) Egg-grown	2017	C	Fully Agglutinated	5	5
Turkey	1 (H1N1 A/Michigan/45/2015) Egg-grown	2017	D	NSI - no endpoint	5	5
Turkey	1 (H1N1 A/Michigan/45/2015) Egg-grown	2017	E	NSI - no endpoint	5	10
Turkey	1 (H1N1 A/Michigan/45/2015) Egg-grown	2017	F	NSI - no endpoint	5	10
Turkey	1 (H1N1 A/Michigan/45/2015) Egg-grown	2017	G	NSI - no endpoint	5	10
Turkey	1 (H1N1 A/Michigan/45/2015) Egg-grown	2017	H	NSI - no endpoint	5	5
Turkey	1 (H1N1 A/Michigan/45/2015) Egg-grown	2018	A	Fully Agglutinated	5	5
Turkey	1 (H1N1 A/Michigan/45/2015) Egg-grown	2018	B	NSI-endpoint reached	40	40
Turkey	1 (H1N1 A/Michigan/45/2015) Egg-grown	2018	C	Fully Agglutinated	5	5
Turkey	1 (H1N1 A/Michigan/45/2015) Egg-grown	2018	D	Fully Agglutinated	5	5
Turkey	1 (H1N1 A/Michigan/45/2015) Egg-grown	2018	E	Fully Agglutinated	5	5
Turkey	1 (H1N1 A/Michigan/45/2015) Egg-grown	2018	F	NSI - no endpoint	5	5
Turkey	1 (H1N1 A/Michigan/45/2015) Egg-grown	2018	G	Fully Agglutinated	5	5
Turkey	1 (H1N1 A/Michigan/45/2015) Egg-grown	2018	H	NSI - no endpoint	5	10
Turkey	1 (H1N1 A/Michigan/45/2015) Egg-grown	2019	A	Fully Agglutinated	5	5
Turkey	1 (H1N1 A/Michigan/45/2015) Egg-grown	2019	B	Fully Agglutinated	5	5
Turkey	1 (H1N1 A/Michigan/45/2015) Egg-grown	2019	C	NSI - no endpoint	5	5
Turkey	1 (H1N1 A/Michigan/45/2015) Egg-grown	2019	D	Fully Agglutinated	5	5
Turkey	1 (H1N1 A/Michigan/45/2015) Egg-grown	2019	E	NSI - no endpoint	5	10
Turkey	1 (H1N1 A/Michigan/45/2015) Egg-grown	2019	F	Fully Agglutinated	5	5
Turkey	1 (H1N1 A/Michigan/45/2015) Egg-grown	2019	G	NSI - no endpoint	5	5
Turkey	1 (H1N1 A/Michigan/45/2015) Egg-grown	2019	H	Fully Agglutinated	5	5
Turkey	1 (H1N1 A/Michigan/45/2015) Egg-grown	2020	A	NSI - no endpoint	5	10
Turkey	1 (H1N1 A/Michigan/45/2015) Egg-grown	2020	B	NSI - no endpoint	5	5
Turkey	1 (H1N1 A/Michigan/45/2015) Egg-grown	2020	C	NSI-endpoint reached	20	20
Turkey	1 (H1N1 A/Michigan/45/2015) Egg-grown	2020	D	Normal (No NSI)	20	20
Turkey	1 (H1N1 A/Michigan/45/2015) Egg-grown	2020	E	NSI - no endpoint	5	5
Turkey	1 (H1N1 A/Michigan/45/2015) Egg-grown	2020	F	Fully Agglutinated	5	5
Turkey	1 (H1N1 A/Michigan/45/2015) Egg-grown	2020	G	Fully Agglutinated	5	5
Turkey	1 (H1N1 A/Michigan/45/2015) Egg-grown	2020	H	NSI - no endpoint	5	5
Turkey	1 (H1N1 A/Michigan/45/2015) Egg-grown	2021	A	NSI - no endpoint	5	5
Turkey	1 (H1N1 A/Michigan/45/2015) Egg-grown	2021	B	Normal (No NSI)	80	80
Turkey	1 (H1N1 A/Michigan/45/2015) Egg-grown	2021	C	Normal (No NSI)	10	10
Turkey	1 (H1N1 A/Michigan/45/2015) Egg-grown	2021	D	Normal (No NSI)	10	10
Turkey	1 (H1N1 A/Michigan/45/2015) Egg-grown	2021	E	Normal (No NSI)	80	80
Turkey	1 (H1N1 A/Michigan/45/2015) Egg-grown	2021	F	NSI - no endpoint	5	5
Turkey	1 (H1N1 A/Michigan/45/2015) Egg-grown	2021	G	NSI - no endpoint	5	5
Turkey	1 (H1N1 A/Michigan/45/2015) Egg-grown	2021	H	Normal (No NSI)	10	10
Turkey	1 (H1N1 A/Michigan/45/2015) Egg-grown	2022	A	Fully Agglutinated	5	5
Turkey	1 (H1N1 A/Michigan/45/2015) Egg-grown	2022	B	Fully Agglutinated	5	5
Turkey	1 (H1N1 A/Michigan/45/2015) Egg-grown	2022	C	Normal (No NSI)	20	20
Turkey	1 (H1N1 A/Michigan/45/2015) Egg-grown	2022	D	NSI-endpoint reached	80	80
Turkey	1 (H1N1 A/Michigan/45/2015) Egg-grown	2022	E	NSI - no endpoint	5	5
Turkey	1 (H1N1 A/Michigan/45/2015) Egg-grown	2022	F	Fully Agglutinated	5	5
Turkey	1 (H1N1 A/Michigan/45/2015) Egg-grown	2022	G	NSI - no endpoint	5	10
Turkey	1 (H1N1 A/Michigan/45/2015) Egg-grown	2022	H	NSI - no endpoint	5	5
Turkey	1 (H1N1 A/Michigan/45/2015) Egg-grown	2023	A	Fully Agglutinated	5	5
Turkey	1 (H1N1 A/Michigan/45/2015) Egg-grown	2023	B	Fully Agglutinated	5	5
Turkey	1 (H1N1 A/Michigan/45/2015) Egg-grown	2023	C	NSI - no endpoint	5	10
Turkey	1 (H1N1 A/Michigan/45/2015) Egg-grown	2023	D	NSI - no endpoint	5	10
Turkey	1 (H1N1 A/Michigan/45/2015) Egg-grown	2023	E	Fully Agglutinated	5	5
Turkey	1 (H1N1 A/Michigan/45/2015) Egg-grown	2023	F	NSI - no endpoint	5	5
Turkey	1 (H1N1 A/Michigan/45/2015) Egg-grown	2023	G	Normal (No NSI)	20	20
Turkey	1 (H1N1 A/Michigan/45/2015) Egg-grown	2023	H	NSI - no endpoint	5	5
Turkey	1 (H1N1 A/Michigan/45/2015) Egg-grown	2024	A	Fully Agglutinated	5	5
Turkey	1 (H1N1 A/Michigan/45/2015) Egg-grown	2024	B	Fully Agglutinated	5	5
Turkey	1 (H1N1 A/Michigan/45/2015) Egg-grown	2024	C	NSI - no endpoint	5	5
Turkey	1 (H1N1 A/Michigan/45/2015) Egg-grown	2024	D	Fully Agglutinated	5	5
Turkey	1 (H1N1 A/Michigan/45/2015) Egg-grown	2024	E	NSI - no endpoint	5	5
Turkey	1 (H1N1 A/Michigan/45/2015) Egg-grown	2024	F	Fully Agglutinated	5	5
Turkey	1 (H1N1 A/Michigan/45/2015) Egg-grown	2024	G	Normal (No NSI)	20	20
Turkey	1 (H1N1 A/Michigan/45/2015) Egg-grown	2024	H	Fully Agglutinated	5	5
Turkey	1 (H1N1 A/Michigan/45/2015) Egg-grown	2025	A	Fully Agglutinated	5	5
Turkey	1 (H1N1 A/Michigan/45/2015) Egg-grown	2025	B	Fully Agglutinated	5	5
Turkey	1 (H1N1 A/Michigan/45/2015) Egg-grown	2025	C	Fully Agglutinated	5	5
Turkey	1 (H1N1 A/Michigan/45/2015) Egg-grown	2025	D	Normal (No NSI)	20	20
Turkey	1 (H1N1 A/Michigan/45/2015) Egg-grown	2025	E	Fully Agglutinated	5	5
Turkey	1 (H1N1 A/Michigan/45/2015) Egg-grown	2025	F	NSI - no endpoint	5	5
Turkey	1 (H1N1 A/Michigan/45/2015) Egg-grown	2025	G	Fully Agglutinated	5	5
Turkey	1 (H1N1 A/Michigan/45/2015) Egg-grown	2025	H	NSI - no endpoint	5	5
Turkey	1 (H1N1 A/Michigan/45/2015) Egg-grown	2026	A	Fully Agglutinated	5	5
Turkey	1 (H1N1 A/Michigan/45/2015) Egg-grown	2026	B	NSI - no endpoint	5	5
Turkey	1 (H1N1 A/Michigan/45/2015) Egg-grown	2026	C	Fully Agglutinated	5	5
Turkey	1 (H1N1 A/Michigan/45/2015) Egg-grown	2026	D	NSI - no endpoint	5	5
Turkey	1 (H1N1 A/Michigan/45/2015) Egg-grown	2026	E	Fully Agglutinated	5	5
Turkey	1 (H1N1 A/Michigan/45/2015) Egg-grown	2026	F	NSI - no endpoint	5	5
Turkey	1 (H1N1 A/Michigan/45/2015) Egg-grown	2026	G	Normal (No NSI)	20	20
Turkey	1 (H1N1 A/Michigan/45/2015) Egg-grown	2026	H	Normal (No NSI)	20	20
Turkey	1 (H1N1 A/Michigan/45/2015) Egg-grown	2027	A	NSI-endpoint reached	40	40
Turkey	1 (H1N1 A/Michigan/45/2015) Egg-grown	2027	B	Fully Agglutinated	5	5
Turkey	1 (H1N1 A/Michigan/45/2015) Egg-grown	2027	C	NSI - no endpoint	5	5
Turkey	1 (H1N1 A/Michigan/45/2015) Egg-grown	2027	D	Normal (No NSI)	40	40
Turkey	1 (H1N1 A/Michigan/45/2015) Egg-grown	2027	E	Fully Agglutinated	5	5
Turkey	1 (H1N1 A/Michigan/45/2015) Egg-grown	2027	F	Fully Agglutinated	5	5
Turkey	1 (H1N1 A/Michigan/45/2015) Egg-grown	2027	G	NSI-endpoint reached	20	20
Turkey	1 (H1N1 A/Michigan/45/2015) Egg-grown	2027	H	Normal (No NSI)	10	10
Turkey	1 (H1N1 A/Michigan/45/2015) Egg-grown	2028	A	Fully Agglutinated	5	5
Turkey	1 (H1N1 A/Michigan/45/2015) Egg-grown	2028	B	NSI-endpoint reached	40	40
Turkey	1 (H1N1 A/Michigan/45/2015) Egg-grown	2028	C	Normal (No NSI)	10	10
Turkey	1 (H1N1 A/Michigan/45/2015) Egg-grown	2028	D	Normal (No NSI)	20	20
Turkey	1 (H1N1 A/Michigan/45/2015) Egg-grown	2028	E	Fully Agglutinated	5	5
Turkey	1 (H1N1 A/Michigan/45/2015) Egg-grown	2028	F	Fully Agglutinated	5	5
Turkey	1 (H1N1 A/Michigan/45/2015) Egg-grown	2028	G	Fully Agglutinated	5	5
Turkey	1 (H1N1 A/Michigan/45/2015) Egg-grown	2028	H	NSI-endpoint reached	40	40
Turkey	1 (H1N1 A/Michigan/45/2015) Egg-grown	2029	A	NSI - no endpoint	5	5
Turkey	1 (H1N1 A/Michigan/45/2015) Egg-grown	2029	B	NSI - no endpoint	5	10
Turkey	1 (H1N1 A/Michigan/45/2015) Egg-grown	2029	C	Fully Agglutinated	5	5
Turkey	1 (H1N1 A/Michigan/45/2015) Egg-grown	2029	D	Fully Agglutinated	5	5
Turkey	1 (H1N1 A/Michigan/45/2015) Egg-grown	2029	E	Fully Agglutinated	5	5
Turkey	1 (H1N1 A/Michigan/45/2015) Egg-grown	2029	F	NSI - no endpoint	5	10
Turkey	1 (H1N1 A/Michigan/45/2015) Egg-grown	2029	G	Fully Agglutinated	5	5
Turkey	1 (H1N1 A/Michigan/45/2015) Egg-grown	2029	H	Fully Agglutinated	5	5
Turkey	1 (H1N1 A/Michigan/45/2015) Egg-grown	2030	A	Fully Agglutinated	5	5
Turkey	1 (H1N1 A/Michigan/45/2015) Egg-grown	2030	B	NSI - no endpoint	5	5
Turkey	1 (H1N1 A/Michigan/45/2015) Egg-grown	2030	C	NSI - no endpoint	5	5
Turkey	1 (H1N1 A/Michigan/45/2015) Egg-grown	2030	D	NSI - no endpoint	5	10
Turkey	1 (H1N1 A/Michigan/45/2015) Egg-grown	2030	E	NSI - no endpoint	5	5
Turkey	1 (H1N1 A/Michigan/45/2015) Egg-grown	2030	F	Normal (No NSI)	40	40
Turkey	1 (H1N1 A/Michigan/45/2015) Egg-grown	2030	G	NSI - no endpoint	5	5
Turkey	1 (H1N1 A/Michigan/45/2015) Egg-grown	2030	H	Normal (No NSI)	20	20
Turkey	1 (H1N1 A/Michigan/45/2015) Egg-grown	2031	A	NSI - no endpoint	5	5
Turkey	1 (H1N1 A/Michigan/45/2015) Egg-grown	2031	B	NSI - no endpoint	5	5
Turkey	1 (H1N1 A/Michigan/45/2015) Egg-grown	2031	C	Normal (No NSI)	20	20
Turkey	1 (H1N1 A/Michigan/45/2015) Egg-grown	2031	D	Fully Agglutinated	5	5
Turkey	1 (H1N1 A/Michigan/45/2015) Egg-grown	2031	E	NSI - no endpoint	5	5
Turkey	1 (H1N1 A/Michigan/45/2015) Egg-grown	2031	F	NSI - no endpoint	5	10
Turkey	1 (H1N1 A/Michigan/45/2015) Egg-grown	2031	G	Fully Agglutinated	5	5
Turkey	1 (H1N1 A/Michigan/45/2015) Egg-grown	2031	H	Blank	Blank	Blank
Turkey	1 (H1N1 A/Michigan/45/2015) Egg-grown	2032	A	NSI - no endpoint	5	5
Turkey	1 (H1N1 A/Michigan/45/2015) Egg-grown	2032	B	NSI - no endpoint	5	10
Turkey	1 (H1N1 A/Michigan/45/2015) Egg-grown	2032	C	Normal (No NSI)	40	40
Turkey	1 (H1N1 A/Michigan/45/2015) Egg-grown	2032	D	Fully Agglutinated	5	5
Turkey	1 (H1N1 A/Michigan/45/2015) Egg-grown	2032	E	NSI-endpoint reached	80	80
Turkey	1 (H1N1 A/Michigan/45/2015) Egg-grown	2032	F	NSI - no endpoint	5	10
Turkey	1 (H1N1 A/Michigan/45/2015) Egg-grown	2032	G	NSI - no endpoint	5	5
Turkey	1 (H1N1 A/Michigan/45/2015) Egg-grown	2032	H	NSI-endpoint reached	160	160
Turkey	1 (H1N1 A/Michigan/45/2015) Egg-grown	2033	A	Normal (No NSI)	20	20
Turkey	1 (H1N1 A/Michigan/45/2015) Egg-grown	2033	B	Normal (No NSI)	10	10
Turkey	1 (H1N1 A/Michigan/45/2015) Egg-grown	2033	C	NSI - no endpoint	5	10
Turkey	1 (H1N1 A/Michigan/45/2015) Egg-grown	2033	D	Normal (No NSI)	160	160
Turkey	1 (H1N1 A/Michigan/45/2015) Egg-grown	2033	E	Normal (No NSI)	40	40
Turkey	1 (H1N1 A/Michigan/45/2015) Egg-grown	2033	F	Normal (No NSI)	40	40
Turkey	1 (H1N1 A/Michigan/45/2015) Egg-grown	2033	G	Normal (No NSI)	10	10
Turkey	1 (H1N1 A/Michigan/45/2015) Egg-grown	2033	H	Normal (No NSI)	40	40
Turkey	1 (H1N1 A/Michigan/45/2015) Egg-grown	2034	A	NSI-endpoint reached	40	40
Turkey	1 (H1N1 A/Michigan/45/2015) Egg-grown	2034	B	NSI-endpoint reached	80	80
Turkey	1 (H1N1 A/Michigan/45/2015) Egg-grown	2034	C	NSI-endpoint reached	40	40
Turkey	1 (H1N1 A/Michigan/45/2015) Egg-grown	2034	D	Normal (No NSI)	10	5
Turkey	1 (H1N1 A/Michigan/45/2015) Egg-grown	2034	E	NSI - no endpoint	5	5
Turkey	1 (H1N1 A/Michigan/45/2015) Egg-grown	2034	F	Normal (No NSI)	10	10
Turkey	1 (H1N1 A/Michigan/45/2015) Egg-grown	2034	G	Normal (No NSI)	80	80
Turkey	1 (H1N1 A/Michigan/45/2015) Egg-grown	2034	H	Blank	Blank	Blank
Turkey	1 (H1N1 A/Michigan/45/2015) Egg-grown	2035	A	NSI - no endpoint	5	10
Turkey	1 (H1N1 A/Michigan/45/2015) Egg-grown	2035	B	NSI - no endpoint	5	10
Turkey	1 (H1N1 A/Michigan/45/2015) Egg-grown	2035	C	Fully Agglutinated	5	5
Turkey	1 (H1N1 A/Michigan/45/2015) Egg-grown	2035	D	Normal (No NSI)	20	20
Turkey	1 (H1N1 A/Michigan/45/2015) Egg-grown	2035	E	Normal (No NSI)	20	20
Turkey	1 (H1N1 A/Michigan/45/2015) Egg-grown	2035	F	Fully Agglutinated	5	5
Turkey	1 (H1N1 A/Michigan/45/2015) Egg-grown	2035	G	Normal (No NSI)	80	80
Turkey	1 (H1N1 A/Michigan/45/2015) Egg-grown	2035	H	Fully Agglutinated	5	5
Turkey	1 (H1N1 A/Michigan/45/2015) Egg-grown	2036	A	Normal (No NSI)	20	20
Turkey	1 (H1N1 A/Michigan/45/2015) Egg-grown	2036	B	NSI - no endpoint	5	5
Turkey	1 (H1N1 A/Michigan/45/2015) Egg-grown	2036	C	NSI-endpoint reached	20	5
Turkey	1 (H1N1 A/Michigan/45/2015) Egg-grown	2036	D	NSI - no endpoint	5	5
Turkey	1 (H1N1 A/Michigan/45/2015) Egg-grown	2036	E	Fully Agglutinated	5	5
Turkey	1 (H1N1 A/Michigan/45/2015) Egg-grown	2036	F	Fully Agglutinated	5	5
Turkey	1 (H1N1 A/Michigan/45/2015) Egg-grown	2036	G	Normal (No NSI)	40	40
Turkey	1 (H1N1 A/Michigan/45/2015) Egg-grown	2036	H	Normal (No NSI)	10	20
Turkey	1 (H1N1 A/Michigan/45/2015) Egg-grown	2037	A	Fully Agglutinated	5	5
Turkey	1 (H1N1 A/Michigan/45/2015) Egg-grown	2037	B	NSI - no endpoint	5	10
Turkey	1 (H1N1 A/Michigan/45/2015) Egg-grown	2037	C	Fully Agglutinated	5	5
Turkey	1 (H1N1 A/Michigan/45/2015) Egg-grown	2037	D	Normal (No NSI)	20	20
Turkey	1 (H1N1 A/Michigan/45/2015) Egg-grown	2037	E	Normal (No NSI)	20	20
Turkey	1 (H1N1 A/Michigan/45/2015) Egg-grown	2037	F	Fully Agglutinated	5	5
Turkey	1 (H1N1 A/Michigan/45/2015) Egg-grown	2037	G	Normal (No NSI)	20	20
Turkey	1 (H1N1 A/Michigan/45/2015) Egg-grown	2037	H	Normal (No NSI)	20	20
Turkey	1 (H1N1 A/Michigan/45/2015) Egg-grown	2038	A	NSI - no endpoint	5	10
Turkey	1 (H1N1 A/Michigan/45/2015) Egg-grown	2038	B	NSI - no endpoint	5	10
Turkey	1 (H1N1 A/Michigan/45/2015) Egg-grown	2038	C	NSI - no endpoint	5	10
Turkey	1 (H1N1 A/Michigan/45/2015) Egg-grown	2038	D	Normal (No NSI)	40	20
Turkey	1 (H1N1 A/Michigan/45/2015) Egg-grown	2038	E	Normal (No NSI)	10	10
Turkey	1 (H1N1 A/Michigan/45/2015) Egg-grown	2038	F	Fully Agglutinated	5	5
Turkey	1 (H1N1 A/Michigan/45/2015) Egg-grown	2038	G	Normal (No NSI)	40	40
Turkey	1 (H1N1 A/Michigan/45/2015) Egg-grown	2038	H	Fully Agglutinated	5	5
Turkey	1 (H1N1 A/Michigan/45/2015) Egg-grown	2039	A	Normal (No NSI)	20	20
Turkey	1 (H1N1 A/Michigan/45/2015) Egg-grown	2039	B	Normal (No NSI)	20	20
Turkey	1 (H1N1 A/Michigan/45/2015) Egg-grown	2039	C	Normal (No NSI)	40	40
Turkey	1 (H1N1 A/Michigan/45/2015) Egg-grown	2039	D	Normal (No NSI)	80	80
Turkey	1 (H1N1 A/Michigan/45/2015) Egg-grown	2039	E	NSI-endpoint reached	10	5
Turkey	1 (H1N1 A/Michigan/45/2015) Egg-grown	2039	F	NSI - no endpoint	5	5
Turkey	1 (H1N1 A/Michigan/45/2015) Egg-grown	2039	G	Fully Agglutinated	5	5
Turkey	1 (H1N1 A/Michigan/45/2015) Egg-grown	2039	H	Normal (No NSI)	40	40
Turkey	1 (H1N1 A/Michigan/45/2015) Egg-grown	2040	A	Normal (No NSI)	80	80
Turkey	1 (H1N1 A/Michigan/45/2015) Egg-grown	2040	B	Normal (No NSI)	40	40
Turkey	1 (H1N1 A/Michigan/45/2015) Egg-grown	2040	C	Normal (No NSI)	40	40
Turkey	1 (H1N1 A/Michigan/45/2015) Egg-grown	2040	D	NSI - no endpoint	5	10
Turkey	1 (H1N1 A/Michigan/45/2015) Egg-grown	2040	E	Normal (No NSI)	20	20
Turkey	1 (H1N1 A/Michigan/45/2015) Egg-grown	2040	F	Normal (No NSI)	20	20
Turkey	1 (H1N1 A/Michigan/45/2015) Egg-grown	2040	G	Normal (No NSI)	320	160
Turkey	1 (H1N1 A/Michigan/45/2015) Egg-grown	2040	H	Normal (No NSI)	40	40
Turkey	1 (H1N1 A/Michigan/45/2015) Egg-grown	2041	A	NSI-endpoint reached	20	20
Turkey	1 (H1N1 A/Michigan/45/2015) Egg-grown	2041	B	NSI - no endpoint	5	10
Turkey	1 (H1N1 A/Michigan/45/2015) Egg-grown	2041	C	NSI - no endpoint	5	10
Turkey	1 (H1N1 A/Michigan/45/2015) Egg-grown	2041	D	Blank	Blank	Blank
Turkey	1 (H1N1 A/Michigan/45/2015) Egg-grown	2041	E	Blank	Blank	Blank
Turkey	1 (H1N1 A/Michigan/45/2015) Egg-grown	2041	F	Blank	Blank	Blank
Turkey	1 (H1N1 A/Michigan/45/2015) Egg-grown	2041	G	Blank	Blank	Blank
Turkey	1 (H1N1 A/Michigan/45/2015) Egg-grown	2041	H	Blank	Blank	Blank
Turkey	2 (B/Florida/78/2015) Cell-grown	2043	A	Fully Agglutinated	5	5
Turkey	2 (B/Florida/78/2015) Cell-grown	2043	B	NSI - no endpoint	5	10
Turkey	2 (B/Florida/78/2015) Cell-grown	2043	C	Fully Agglutinated	5	5
Turkey	2 (B/Florida/78/2015) Cell-grown	2043	D	Fully Agglutinated	5	5
Turkey	2 (B/Florida/78/2015) Cell-grown	2043	E	Fully Agglutinated	5	5
Turkey	2 (B/Florida/78/2015) Cell-grown	2043	F	NSI - no endpoint	5	10
Turkey	2 (B/Florida/78/2015) Cell-grown	2043	G	Fully Agglutinated	5	5
Turkey	2 (B/Florida/78/2015) Cell-grown	2043	H	Fully Agglutinated	5	5
Turkey	2 (B/Florida/78/2015) Cell-grown	2044	A	Fully Agglutinated	5	5
Turkey	2 (B/Florida/78/2015) Cell-grown	2044	B	NSI - no endpoint	5	5
Turkey	2 (B/Florida/78/2015) Cell-grown	2044	C	NSI - no endpoint	5	10
Turkey	2 (B/Florida/78/2015) Cell-grown	2044	D	NSI - no endpoint	5	20
Turkey	2 (B/Florida/78/2015) Cell-grown	2044	E	NSI - no endpoint	5	10
Turkey	2 (B/Florida/78/2015) Cell-grown	2044	F	NSI - no endpoint	5	10
Turkey	2 (B/Florida/78/2015) Cell-grown	2044	G	Fully Agglutinated	5	5
Turkey	2 (B/Florida/78/2015) Cell-grown	2044	H	NSI - no endpoint	5	10
Turkey	2 (B/Florida/78/2015) Cell-grown	2045	A	Fully Agglutinated	5	5
Turkey	2 (B/Florida/78/2015) Cell-grown	2045	B	Fully Agglutinated	5	5
Turkey	2 (B/Florida/78/2015) Cell-grown	2045	C	NSI - no endpoint	5	5
Turkey	2 (B/Florida/78/2015) Cell-grown	2045	D	Fully Agglutinated	5	5
Turkey	2 (B/Florida/78/2015) Cell-grown	2045	E	NSI - no endpoint	5	5
Turkey	2 (B/Florida/78/2015) Cell-grown	2045	F	NSI-endpoint reached	20	10
Turkey	2 (B/Florida/78/2015) Cell-grown	2045	G	Fully Agglutinated	5	5
Turkey	2 (B/Florida/78/2015) Cell-grown	2045	H	Blank	Blank	Blank
Turkey	2 (B/Florida/78/2015) Cell-grown	2046	A	NSI-endpoint reached	40	40
Turkey	2 (B/Florida/78/2015) Cell-grown	2046	B	Normal (No NSI)	10	10
Turkey	2 (B/Florida/78/2015) Cell-grown	2046	C	Normal (No NSI)	20	10
Turkey	2 (B/Florida/78/2015) Cell-grown	2046	D	NSI-endpoint reached	80	80
Turkey	2 (B/Florida/78/2015) Cell-grown	2046	E	Fully Agglutinated	5	5
Turkey	2 (B/Florida/78/2015) Cell-grown	2046	F	NSI - no endpoint	5	10
Turkey	2 (B/Florida/78/2015) Cell-grown	2046	G	NSI-endpoint reached	40	40
Turkey	2 (B/Florida/78/2015) Cell-grown	2046	H	NSI-endpoint reached	40	40
Turkey	2 (B/Florida/78/2015) Cell-grown	2047	A	NSI-endpoint reached	20	20
Turkey	2 (B/Florida/78/2015) Cell-grown	2047	B	NSI-endpoint reached	20	10
Turkey	2 (B/Florida/78/2015) Cell-grown	2047	C	Normal (No NSI)	10	10
Turkey	2 (B/Florida/78/2015) Cell-grown	2047	D	Normal (No NSI)	320	640
Turkey	2 (B/Florida/78/2015) Cell-grown	2047	E	Normal (No NSI)	20	20
Turkey	2 (B/Florida/78/2015) Cell-grown	2047	F	Normal (No NSI)	20	20
Turkey	2 (B/Florida/78/2015) Cell-grown	2047	G	NSI-endpoint reached	20	10
Turkey	2 (B/Florida/78/2015) Cell-grown	2047	H	NSI - no endpoint	5	20
Turkey	2 (B/Florida/78/2015) Cell-grown	2048	A	Fully Agglutinated	5	5
Turkey	2 (B/Florida/78/2015) Cell-grown	2048	B	NSI-endpoint reached	20	5
Turkey	2 (B/Florida/78/2015) Cell-grown	2048	C	NSI-endpoint reached	80	5
Turkey	2 (B/Florida/78/2015) Cell-grown	2048	D	Normal (No NSI)	10	5
Turkey	2 (B/Florida/78/2015) Cell-grown	2048	E	Normal (No NSI)	80	160
Turkey	2 (B/Florida/78/2015) Cell-grown	2048	F	Normal (No NSI)	10	10
Turkey	2 (B/Florida/78/2015) Cell-grown	2048	G	Normal (No NSI)	40	80
Turkey	2 (B/Florida/78/2015) Cell-grown	2048	H	Blank	Blank	Blank
Turkey	2 (B/Florida/78/2015) Cell-grown	2049	A	NSI - no endpoint	5	10
Turkey	2 (B/Florida/78/2015) Cell-grown	2049	B	NSI - no endpoint	5	10
Turkey	2 (B/Florida/78/2015) Cell-grown	2049	C	NSI - no endpoint	5	10
Turkey	2 (B/Florida/78/2015) Cell-grown	2049	D	Normal (No NSI)	20	20
Turkey	2 (B/Florida/78/2015) Cell-grown	2049	E	Normal (No NSI)	40	40
Turkey	2 (B/Florida/78/2015) Cell-grown	2049	F	NSI - no endpoint	5	5
Turkey	2 (B/Florida/78/2015) Cell-grown	2049	G	Normal (No NSI)	10	10
Turkey	2 (B/Florida/78/2015) Cell-grown	2049	H	Fully Agglutinated	5	5
Turkey	2 (B/Florida/78/2015) Cell-grown	2050	A	NSI - no endpoint	5	5
Turkey	2 (B/Florida/78/2015) Cell-grown	2050	B	NSI - no endpoint	5	10
Turkey	2 (B/Florida/78/2015) Cell-grown	2050	C	NSI - no endpoint	5	5
Turkey	2 (B/Florida/78/2015) Cell-grown	2050	D	NSI - no endpoint	5	10
Turkey	2 (B/Florida/78/2015) Cell-grown	2050	E	NSI - no endpoint	5	5
Turkey	2 (B/Florida/78/2015) Cell-grown	2050	F	NSI - no endpoint	5	5
Turkey	2 (B/Florida/78/2015) Cell-grown	2050	G	NSI-endpoint reached	20	10
Turkey	2 (B/Florida/78/2015) Cell-grown	2050	H	Normal (No NSI)	80	80
Turkey	2 (B/Florida/78/2015) Cell-grown	2051	A	NSI - no endpoint	5	5
Turkey	2 (B/Florida/78/2015) Cell-grown	2051	B	NSI - no endpoint	5	40
Turkey	2 (B/Florida/78/2015) Cell-grown	2051	C	Fully Agglutinated	5	5
Turkey	2 (B/Florida/78/2015) Cell-grown	2051	D	NSI - no endpoint	5	5
Turkey	2 (B/Florida/78/2015) Cell-grown	2051	E	Normal (No NSI)	20	40
Turkey	2 (B/Florida/78/2015) Cell-grown	2051	F	NSI - no endpoint	5	5
Turkey	2 (B/Florida/78/2015) Cell-grown	2051	G	Normal (No NSI)	20	10
Turkey	2 (B/Florida/78/2015) Cell-grown	2051	H	Normal (No NSI)	40	160
Turkey	2 (B/Florida/78/2015) Cell-grown	2052	A	NSI - no endpoint	5	20
Turkey	2 (B/Florida/78/2015) Cell-grown	2052	B	NSI - no endpoint	5	10
Turkey	2 (B/Florida/78/2015) Cell-grown	2052	C	Normal (No NSI)	80	80
Turkey	2 (B/Florida/78/2015) Cell-grown	2052	D	Normal (No NSI)	40	40
Turkey	2 (B/Florida/78/2015) Cell-grown	2052	E	NSI-endpoint reached	80	80
Turkey	2 (B/Florida/78/2015) Cell-grown	2052	F	NSI-endpoint reached	20	10
Turkey	2 (B/Florida/78/2015) Cell-grown	2052	G	Normal (No NSI)	20	20
Turkey	2 (B/Florida/78/2015) Cell-grown	2052	H	Fully Agglutinated	5	5
Turkey	2 (B/Florida/78/2015) Cell-grown	2053	A	Normal (No NSI)	10	5
Turkey	2 (B/Florida/78/2015) Cell-grown	2053	B	Normal (No NSI)	40	320
Turkey	2 (B/Florida/78/2015) Cell-grown	2053	C	Normal (No NSI)	40	80
Turkey	2 (B/Florida/78/2015) Cell-grown	2053	D	Normal (No NSI)	20	20
Turkey	2 (B/Florida/78/2015) Cell-grown	2053	E	NSI-endpoint reached	20	5
Turkey	2 (B/Florida/78/2015) Cell-grown	2053	F	Normal (No NSI)	40	40
Turkey	2 (B/Florida/78/2015) Cell-grown	2053	G	Fully Agglutinated	5	5
Turkey	2 (B/Florida/78/2015) Cell-grown	2053	H	Normal (No NSI)	10	10
Turkey	2 (B/Florida/78/2015) Cell-grown	2054	A	NSI-endpoint reached	40	40
Turkey	2 (B/Florida/78/2015) Cell-grown	2054	B	Normal (No NSI)	40	80
Turkey	2 (B/Florida/78/2015) Cell-grown	2054	C	Normal (No NSI)	640	640
Turkey	2 (B/Florida/78/2015) Cell-grown	2054	D	NSI-endpoint reached	20	10
Turkey	2 (B/Florida/78/2015) Cell-grown	2054	E	NSI-endpoint reached	40	40
Turkey	2 (B/Florida/78/2015) Cell-grown	2054	F	Normal (No NSI)	40	40
Turkey	2 (B/Florida/78/2015) Cell-grown	2054	G	Normal (No NSI)	160	160
Turkey	2 (B/Florida/78/2015) Cell-grown	2054	H	Normal (No NSI)	20	40
Turkey	3 (B/Brisbane/60/2008) Egg-grown	2055	A	Normal (No NSI)	40	40
Turkey	3 (B/Brisbane/60/2008) Egg-grown	2055	B	NSI - no endpoint	5	10
Turkey	3 (B/Brisbane/60/2008) Egg-grown	2055	C	NSI - no endpoint	5	5
Turkey	3 (B/Brisbane/60/2008) Egg-grown	2055	D	NSI - no endpoint	5	5
Turkey	3 (B/Brisbane/60/2008) Egg-grown	2055	E	NSI - no endpoint	5	5
Turkey	3 (B/Brisbane/60/2008) Egg-grown	2055	F	NSI - no endpoint	5	10
Turkey	3 (B/Brisbane/60/2008) Egg-grown	2055	G	NSI - no endpoint	5	5
Turkey	3 (B/Brisbane/60/2008) Egg-grown	2055	H	Fully Agglutinated	5	5
Turkey	3 (B/Brisbane/60/2008) Egg-grown	2056	A	NSI - no endpoint	5	5
Turkey	3 (B/Brisbane/60/2008) Egg-grown	2056	B	NSI - no endpoint	5	10
Turkey	3 (B/Brisbane/60/2008) Egg-grown	2056	C	Normal (No NSI)	20	20
Turkey	3 (B/Brisbane/60/2008) Egg-grown	2056	D	Normal (No NSI)	10	10
Turkey	3 (B/Brisbane/60/2008) Egg-grown	2056	E	Normal (No NSI)	20	80
Turkey	3 (B/Brisbane/60/2008) Egg-grown	2056	F	NSI - no endpoint	5	10
Turkey	3 (B/Brisbane/60/2008) Egg-grown	2056	G	NSI - no endpoint	5	5
Turkey	3 (B/Brisbane/60/2008) Egg-grown	2056	H	Normal (No NSI)	20	20
Turkey	3 (B/Brisbane/60/2008) Egg-grown	2057	A	NSI - no endpoint	5	5
Turkey	3 (B/Brisbane/60/2008) Egg-grown	2057	B	NSI - no endpoint	5	5
Turkey	3 (B/Brisbane/60/2008) Egg-grown	2057	C	NSI - no endpoint	5	5
Turkey	3 (B/Brisbane/60/2008) Egg-grown	2057	D	Normal (No NSI)	10	5
Turkey	3 (B/Brisbane/60/2008) Egg-grown	2057	E	NSI - no endpoint	5	10
Turkey	3 (B/Brisbane/60/2008) Egg-grown	2057	F	Normal (No NSI)	40	40
Turkey	3 (B/Brisbane/60/2008) Egg-grown	2057	G	NSI - no endpoint	5	5
Turkey	3 (B/Brisbane/60/2008) Egg-grown	2057	H	Blank	Blank	Blank
Turkey	3 (B/Brisbane/60/2008) Egg-grown	2058	A	Normal (No NSI)	320	320
Turkey	3 (B/Brisbane/60/2008) Egg-grown	2058	B	Normal (No NSI)	40	40
Turkey	3 (B/Brisbane/60/2008) Egg-grown	2058	C	Normal (No NSI)	80	40
Turkey	3 (B/Brisbane/60/2008) Egg-grown	2058	D	NSI-endpoint reached	640	640
Turkey	3 (B/Brisbane/60/2008) Egg-grown	2058	E	Normal (No NSI)	10	5
Turkey	3 (B/Brisbane/60/2008) Egg-grown	2058	F	NSI-endpoint reached	20	10
Turkey	3 (B/Brisbane/60/2008) Egg-grown	2058	G	Normal (No NSI)	80	80
Turkey	3 (B/Brisbane/60/2008) Egg-grown	2058	H	NSI-endpoint reached	160	160
Turkey	3 (B/Brisbane/60/2008) Egg-grown	2059	A	Normal (No NSI)	80	80
Turkey	3 (B/Brisbane/60/2008) Egg-grown	2059	B	NSI-endpoint reached	640	640
Turkey	3 (B/Brisbane/60/2008) Egg-grown	2059	C	Normal (No NSI)	40	40
Turkey	3 (B/Brisbane/60/2008) Egg-grown	2059	D	Normal (No NSI)	640	640
Turkey	3 (B/Brisbane/60/2008) Egg-grown	2059	E	Normal (No NSI)	40	40
Turkey	3 (B/Brisbane/60/2008) Egg-grown	2059	F	Normal (No NSI)	20	40
Turkey	3 (B/Brisbane/60/2008) Egg-grown	2059	G	Normal (No NSI)	80	80
Turkey	3 (B/Brisbane/60/2008) Egg-grown	2059	H	Normal (No NSI)	20	80
Turkey	3 (B/Brisbane/60/2008) Egg-grown	2060	A	NSI-endpoint reached	20	10
Turkey	3 (B/Brisbane/60/2008) Egg-grown	2060	B	NSI-endpoint reached	20	5
Turkey	3 (B/Brisbane/60/2008) Egg-grown	2060	C	Normal (No NSI)	640	320
Turkey	3 (B/Brisbane/60/2008) Egg-grown	2060	D	Normal (No NSI)	20	10
Turkey	3 (B/Brisbane/60/2008) Egg-grown	2060	E	Normal (No NSI)	640	640
Turkey	3 (B/Brisbane/60/2008) Egg-grown	2060	F	Normal (No NSI)	80	40
Turkey	3 (B/Brisbane/60/2008) Egg-grown	2060	G	Normal (No NSI)	160	160
Turkey	3 (B/Brisbane/60/2008) Egg-grown	2060	H	Blank	Blank	Blank
Turkey	3 (B/Brisbane/60/2008) Egg-grown	2061	A	NSI - no endpoint	5	10
Turkey	3 (B/Brisbane/60/2008) Egg-grown	2061	B	Normal (No NSI)	80	80
Turkey	3 (B/Brisbane/60/2008) Egg-grown	2061	C	Normal (No NSI)	40	40
Turkey	3 (B/Brisbane/60/2008) Egg-grown	2061	D	Normal (No NSI)	40	40
Turkey	3 (B/Brisbane/60/2008) Egg-grown	2061	E	Normal (No NSI)	20	20
Turkey	3 (B/Brisbane/60/2008) Egg-grown	2061	F	Normal (No NSI)	10	10
Turkey	3 (B/Brisbane/60/2008) Egg-grown	2061	G	Normal (No NSI)	20	5
Turkey	3 (B/Brisbane/60/2008) Egg-grown	2061	H	NSI - no endpoint	5	5
Turkey	3 (B/Brisbane/60/2008) Egg-grown	2062	A	Normal (No NSI)	20	10
Turkey	3 (B/Brisbane/60/2008) Egg-grown	2062	B	NSI - no endpoint	5	10
Turkey	3 (B/Brisbane/60/2008) Egg-grown	2062	C	Normal (No NSI)	20	10
Turkey	3 (B/Brisbane/60/2008) Egg-grown	2062	D	Normal (No NSI)	10	40
Turkey	3 (B/Brisbane/60/2008) Egg-grown	2062	E	NSI - no endpoint	5	5
Turkey	3 (B/Brisbane/60/2008) Egg-grown	2062	F	Normal (No NSI)	10	10
Turkey	3 (B/Brisbane/60/2008) Egg-grown	2062	G	Normal (No NSI)	20	20
Turkey	3 (B/Brisbane/60/2008) Egg-grown	2062	H	Normal (No NSI)	40	80
Turkey	3 (B/Brisbane/60/2008) Egg-grown	2063	A	NSI - no endpoint	5	10
Turkey	3 (B/Brisbane/60/2008) Egg-grown	2063	B	NSI - no endpoint	5	80
Turkey	3 (B/Brisbane/60/2008) Egg-grown	2063	C	NSI-endpoint reached	20	5
Turkey	3 (B/Brisbane/60/2008) Egg-grown	2063	D	Normal (No NSI)	40	40
Turkey	3 (B/Brisbane/60/2008) Egg-grown	2063	E	Normal (No NSI)	40	80
Turkey	3 (B/Brisbane/60/2008) Egg-grown	2063	F	Normal (No NSI)	10	20
Turkey	3 (B/Brisbane/60/2008) Egg-grown	2063	G	Normal (No NSI)	320	320
Turkey	3 (B/Brisbane/60/2008) Egg-grown	2063	H	Normal (No NSI)	80	160
Turkey	3 (B/Brisbane/60/2008) Egg-grown	2064	A	Normal (No NSI)	40	40
Turkey	3 (B/Brisbane/60/2008) Egg-grown	2064	B	Normal (No NSI)	160	160
Turkey	3 (B/Brisbane/60/2008) Egg-grown	2064	C	Normal (No NSI)	160	160
Turkey	3 (B/Brisbane/60/2008) Egg-grown	2064	D	Normal (No NSI)	80	40
Turkey	3 (B/Brisbane/60/2008) Egg-grown	2064	E	Normal (No NSI)	80	80
Turkey	3 (B/Brisbane/60/2008) Egg-grown	2064	F	Normal (No NSI)	80	80
Turkey	3 (B/Brisbane/60/2008) Egg-grown	2064	G	Normal (No NSI)	20	20
Turkey	3 (B/Brisbane/60/2008) Egg-grown	2064	H	NSI-endpoint reached	160	80
Turkey	3 (B/Brisbane/60/2008) Egg-grown	2065	A	Normal (No NSI)	40	40
Turkey	3 (B/Brisbane/60/2008) Egg-grown	2065	B	Normal (No NSI)	80	80
Turkey	3 (B/Brisbane/60/2008) Egg-grown	2065	C	Normal (No NSI)	320	640
Turkey	3 (B/Brisbane/60/2008) Egg-grown	2065	D	Normal (No NSI)	80	40
Turkey	3 (B/Brisbane/60/2008) Egg-grown	2065	E	Normal (No NSI)	40	10
Turkey	3 (B/Brisbane/60/2008) Egg-grown	2065	F	Normal (No NSI)	160	160
Turkey	3 (B/Brisbane/60/2008) Egg-grown	2065	G	Normal (No NSI)	10	5
Turkey	3 (B/Brisbane/60/2008) Egg-grown	2065	H	Normal (No NSI)	20	10
Turkey	3 (B/Brisbane/60/2008) Egg-grown	2066	A	Normal (No NSI)	160	320
Turkey	3 (B/Brisbane/60/2008) Egg-grown	2066	B	Normal (No NSI)	160	160
Turkey	3 (B/Brisbane/60/2008) Egg-grown	2066	C	Normal (No NSI)	1280	1280
Turkey	3 (B/Brisbane/60/2008) Egg-grown	2066	D	NSI-endpoint reached	160	80
Turkey	3 (B/Brisbane/60/2008) Egg-grown	2066	E	Normal (No NSI)	160	80
Turkey	3 (B/Brisbane/60/2008) Egg-grown	2066	F	Normal (No NSI)	80	80
Turkey	3 (B/Brisbane/60/2008) Egg-grown	2066	G	Normal (No NSI)	1280	1280
Turkey	3 (B/Brisbane/60/2008) Egg-grown	2066	H	Normal (No NSI)	640	640
Turkey	3 (B/Brisbane/60/2008) Egg-grown	2067	A	NSI - no endpoint	5	5
Turkey	3 (B/Brisbane/60/2008) Egg-grown	2067	B	NSI-endpoint reached	80	160
Turkey	3 (B/Brisbane/60/2008) Egg-grown	2067	C	Normal (No NSI)	160	160
Turkey	3 (B/Brisbane/60/2008) Egg-grown	2067	D	Normal (No NSI)	10	20
Turkey	3 (B/Brisbane/60/2008) Egg-grown	2067	E	Normal (No NSI)	80	80
Turkey	3 (B/Brisbane/60/2008) Egg-grown	2067	F	NSI - no endpoint	5	10
Turkey	3 (B/Brisbane/60/2008) Egg-grown	2067	G	Normal (No NSI)	10	20
Turkey	3 (B/Brisbane/60/2008) Egg-grown	2067	H	Normal (No NSI)	20	40
Turkey	3 (B/Brisbane/60/2008) Egg-grown	2068	A	NSI-endpoint reached	160	320
Turkey	3 (B/Brisbane/60/2008) Egg-grown	2068	B	Normal (No NSI)	80	160
Turkey	3 (B/Brisbane/60/2008) Egg-grown	2068	C	Normal (No NSI)	80	80
Turkey	3 (B/Brisbane/60/2008) Egg-grown	2068	D	Normal (No NSI)	80	80
Turkey	3 (B/Brisbane/60/2008) Egg-grown	2068	E	NSI - no endpoint	5	10
Turkey	3 (B/Brisbane/60/2008) Egg-grown	2068	F	Fully Agglutinated	5	5
Turkey	3 (B/Brisbane/60/2008) Egg-grown	2068	G	NSI - no endpoint	5	5
Turkey	3 (B/Brisbane/60/2008) Egg-grown	2068	H	Normal (No NSI)	20	40
Turkey	3 (B/Brisbane/60/2008) Egg-grown	2069	A	NSI-endpoint reached	20	20
Turkey	3 (B/Brisbane/60/2008) Egg-grown	2069	B	Fully Agglutinated	5	5
Turkey	3 (B/Brisbane/60/2008) Egg-grown	2069	C	Normal (No NSI)	160	320
Turkey	3 (B/Brisbane/60/2008) Egg-grown	2069	D	Fully Agglutinated	5	5
Turkey	3 (B/Brisbane/60/2008) Egg-grown	2069	E	Normal (No NSI)	40	40
Turkey	3 (B/Brisbane/60/2008) Egg-grown	2069	F	Fully Agglutinated	5	5
Turkey	3 (B/Brisbane/60/2008) Egg-grown	2069	G	NSI - no endpoint	5	5
Turkey	3 (B/Brisbane/60/2008) Egg-grown	2069	H	Normal (No NSI)	20	20
Turkey	3 (B/Brisbane/60/2008) Egg-grown	2070	A	NSI-endpoint reached	80	80
Turkey	3 (B/Brisbane/60/2008) Egg-grown	2070	B	NSI-endpoint reached	320	160
Turkey	3 (B/Brisbane/60/2008) Egg-grown	2070	C	Normal (No NSI)	320	320
Turkey	3 (B/Brisbane/60/2008) Egg-grown	2070	D	Normal (No NSI)	160	160
Turkey	3 (B/Brisbane/60/2008) Egg-grown	2070	E	Normal (No NSI)	320	320
Turkey	3 (B/Brisbane/60/2008) Egg-grown	2070	F	NSI - no endpoint	5	5
Turkey	3 (B/Brisbane/60/2008) Egg-grown	2070	G	Normal (No NSI)	20	10
Turkey	3 (B/Brisbane/60/2008) Egg-grown	2070	H	Normal (No NSI)	160	160
Turkey	3 (B/Brisbane/60/2008) Egg-grown	2071	A	NSI-endpoint reached	320	320
Turkey	3 (B/Brisbane/60/2008) Egg-grown	2071	B	Normal (No NSI)	160	160
Turkey	3 (B/Brisbane/60/2008) Egg-grown	2071	C	Normal (No NSI)	160	320
Turkey	3 (B/Brisbane/60/2008) Egg-grown	2071	D	Normal (No NSI)	320	320
Turkey	3 (B/Brisbane/60/2008) Egg-grown	2071	E	Normal (No NSI)	1280	1280
Turkey	3 (B/Brisbane/60/2008) Egg-grown	2071	F	NSI - no endpoint	5	5
Turkey	3 (B/Brisbane/60/2008) Egg-grown	2071	G	NSI-endpoint reached	40	40
Turkey	3 (B/Brisbane/60/2008) Egg-grown	2071	H	Normal (No NSI)	320	320
Turkey	3 (B/Brisbane/60/2008) Egg-grown	2072	A	Normal (No NSI)	80	80
Turkey	3 (B/Brisbane/60/2008) Egg-grown	2072	B	NSI-endpoint reached	40	20
Turkey	3 (B/Brisbane/60/2008) Egg-grown	2072	C	Normal (No NSI)	320	320
Turkey	3 (B/Brisbane/60/2008) Egg-grown	2072	D	NSI-endpoint reached	320	320
Turkey	3 (B/Brisbane/60/2008) Egg-grown	2072	E	Normal (No NSI)	80	80
Turkey	3 (B/Brisbane/60/2008) Egg-grown	2072	F	Normal (No NSI)	80	40
Turkey	3 (B/Brisbane/60/2008) Egg-grown	2072	G	NSI-endpoint reached	40	20
Turkey	3 (B/Brisbane/60/2008) Egg-grown	2072	H	Normal (No NSI)	80	80
Turkey	3 (B/Brisbane/60/2008) Egg-grown	2073	A	NSI-endpoint reached	160	160
Turkey	3 (B/Brisbane/60/2008) Egg-grown	2073	B	NSI-endpoint reached	40	40
Turkey	3 (B/Brisbane/60/2008) Egg-grown	2073	C	Normal (No NSI)	10	10
Turkey	3 (B/Brisbane/60/2008) Egg-grown	2073	D	Normal (No NSI)	40	40
Turkey	3 (B/Brisbane/60/2008) Egg-grown	2073	E	NSI - no endpoint	5	5
Turkey	3 (B/Brisbane/60/2008) Egg-grown	2073	F	Normal (No NSI)	10	5
Turkey	3 (B/Brisbane/60/2008) Egg-grown	2073	G	Normal (No NSI)	40	40
Turkey	3 (B/Brisbane/60/2008) Egg-grown	2073	H	Normal (No NSI)	10	10
Turkey	3 (B/Brisbane/60/2008) Egg-grown	2074	A	NSI - no endpoint	5	5
Turkey	3 (B/Brisbane/60/2008) Egg-grown	2074	B	NSI - no endpoint	5	5
Turkey	3 (B/Brisbane/60/2008) Egg-grown	2074	C	NSI - no endpoint	5	5
Turkey	3 (B/Brisbane/60/2008) Egg-grown	2074	D	NSI - no endpoint	5	5
Turkey	3 (B/Brisbane/60/2008) Egg-grown	2074	E	NSI - no endpoint	5	5
Turkey	3 (B/Brisbane/60/2008) Egg-grown	2074	F	NSI - no endpoint	5	5
Turkey	3 (B/Brisbane/60/2008) Egg-grown	2074	G	Normal (No NSI)	20	40
Turkey	3 (B/Brisbane/60/2008) Egg-grown	2074	H	Normal (No NSI)	80	160
Turkey	3 (B/Brisbane/60/2008) Egg-grown	2075	A	Normal (No NSI)	80	80
Turkey	3 (B/Brisbane/60/2008) Egg-grown	2075	B	Normal (No NSI)	20	10
Turkey	3 (B/Brisbane/60/2008) Egg-grown	2075	C	NSI - no endpoint	5	5
Turkey	3 (B/Brisbane/60/2008) Egg-grown	2075	D	NSI - no endpoint	5	5
Turkey	3 (B/Brisbane/60/2008) Egg-grown	2075	E	NSI-endpoint reached	80	40
Turkey	3 (B/Brisbane/60/2008) Egg-grown	2075	F	NSI - no endpoint	5	5
Turkey	3 (B/Brisbane/60/2008) Egg-grown	2075	G	Normal (No NSI)	40	40
Turkey	3 (B/Brisbane/60/2008) Egg-grown	2075	H	NSI - no endpoint	5	5
Turkey	3 (B/Brisbane/60/2008) Egg-grown	2076	A	NSI-endpoint reached	160	160
Turkey	3 (B/Brisbane/60/2008) Egg-grown	2076	B	NSI-endpoint reached	640	640
Turkey	3 (B/Brisbane/60/2008) Egg-grown	2076	C	NSI-endpoint reached	80	40
Turkey	3 (B/Brisbane/60/2008) Egg-grown	2076	D	Normal (No NSI)	80	40
Turkey	3 (B/Brisbane/60/2008) Egg-grown	2076	E	NSI-endpoint reached	20	5
Turkey	3 (B/Brisbane/60/2008) Egg-grown	2076	F	NSI-endpoint reached	40	40
Turkey	3 (B/Brisbane/60/2008) Egg-grown	2076	G	Normal (No NSI)	160	160
Turkey	3 (B/Brisbane/60/2008) Egg-grown	2076	H	Normal (No NSI)	80	80
Turkey	3 (B/Brisbane/60/2008) Egg-grown	2077	A	NSI - no endpoint	5	5
Turkey	3 (B/Brisbane/60/2008) Egg-grown	2077	B	Normal (No NSI)	160	160
Turkey	3 (B/Brisbane/60/2008) Egg-grown	2077	C	NSI-endpoint reached	40	5
Turkey	3 (B/Brisbane/60/2008) Egg-grown	2077	D	Normal (No NSI)	640	640
Turkey	3 (B/Brisbane/60/2008) Egg-grown	2077	E	NSI-endpoint reached	20	5
Turkey	3 (B/Brisbane/60/2008) Egg-grown	2077	F	Normal (No NSI)	80	80
Turkey	3 (B/Brisbane/60/2008) Egg-grown	2077	G	NSI-endpoint reached	80	80
Turkey	3 (B/Brisbane/60/2008) Egg-grown	2077	H	Normal (No NSI)	160	160
Turkey	3 (B/Brisbane/60/2008) Egg-grown	2078	A	Normal (No NSI)	160	160
Turkey	3 (B/Brisbane/60/2008) Egg-grown	2078	B	NSI-endpoint reached	160	160
Turkey	3 (B/Brisbane/60/2008) Egg-grown	2078	C	Normal (No NSI)	40	80
Turkey	3 (B/Brisbane/60/2008) Egg-grown	2078	D	Normal (No NSI)	40	40
Turkey	3 (B/Brisbane/60/2008) Egg-grown	2078	E	NSI-endpoint reached	320	160
Turkey	3 (B/Brisbane/60/2008) Egg-grown	2078	F	Normal (No NSI)	20	10
Turkey	3 (B/Brisbane/60/2008) Egg-grown	2078	G	Normal (No NSI)	320	320
Turkey	3 (B/Brisbane/60/2008) Egg-grown	2078	H	Normal (No NSI)	40	40
Turkey	3 (B/Brisbane/60/2008) Egg-grown	2079	A	NSI-endpoint reached	80	80
Turkey	3 (B/Brisbane/60/2008) Egg-grown	2079	B	NSI-endpoint reached	40	40
Turkey	3 (B/Brisbane/60/2008) Egg-grown	2079	C	NSI-endpoint reached	40	80
Turkey	3 (B/Brisbane/60/2008) Egg-grown	2079	D	Blank	Blank	Blank
Turkey	3 (B/Brisbane/60/2008) Egg-grown	2079	E	Blank	Blank	Blank
Turkey	3 (B/Brisbane/60/2008) Egg-grown	2079	F	Blank	Blank	Blank
Turkey	3 (B/Brisbane/60/2008) Egg-grown	2079	G	Blank	Blank	Blank
Turkey	3 (B/Brisbane/60/2008) Egg-grown	2079	H	Blank	Blank	Blank
Turkey	4 (B/Florida/78/2015) Egg-grown	2109	A	NSI - no endpoint	5	5
Turkey	4 (B/Florida/78/2015) Egg-grown	2109	B	NSI - no endpoint	5	80
Turkey	4 (B/Florida/78/2015) Egg-grown	2109	C	NSI-endpoint reached	20	5
Turkey	4 (B/Florida/78/2015) Egg-grown	2109	D	NSI - no endpoint	5	5
Turkey	4 (B/Florida/78/2015) Egg-grown	2109	E	NSI - no endpoint	5	20
Turkey	4 (B/Florida/78/2015) Egg-grown	2109	F	NSI - no endpoint	5	10
Turkey	4 (B/Florida/78/2015) Egg-grown	2109	G	NSI - no endpoint	5	20
Turkey	4 (B/Florida/78/2015) Egg-grown	2109	H	NSI - no endpoint	5	10
Turkey	4 (B/Florida/78/2015) Egg-grown	2110	A	NSI - no endpoint	5	5
Turkey	4 (B/Florida/78/2015) Egg-grown	2110	B	NSI - no endpoint	5	5
Turkey	4 (B/Florida/78/2015) Egg-grown	2110	C	NSI - no endpoint	5	5
Turkey	4 (B/Florida/78/2015) Egg-grown	2110	D	Normal (No NSI)	40	80
Turkey	4 (B/Florida/78/2015) Egg-grown	2110	E	Normal (No NSI)	10	10
Turkey	4 (B/Florida/78/2015) Egg-grown	2110	F	Fully Agglutinated	5	5
Turkey	4 (B/Florida/78/2015) Egg-grown	2110	G	Fully Agglutinated	5	5
Turkey	4 (B/Florida/78/2015) Egg-grown	2110	H	Normal (No NSI)	10	20
Turkey	4 (B/Florida/78/2015) Egg-grown	2111	A	NSI-endpoint reached	20	5
Turkey	4 (B/Florida/78/2015) Egg-grown	2111	B	NSI - no endpoint	5	5
Turkey	4 (B/Florida/78/2015) Egg-grown	2111	C	Normal (No NSI)	40	20
Turkey	4 (B/Florida/78/2015) Egg-grown	2111	D	Fully Agglutinated	5	5
Turkey	4 (B/Florida/78/2015) Egg-grown	2111	E	Normal (No NSI)	40	20
Turkey	4 (B/Florida/78/2015) Egg-grown	2111	F	Fully Agglutinated	5	5
Turkey	4 (B/Florida/78/2015) Egg-grown	2111	G	NSI - no endpoint	5	5
Turkey	4 (B/Florida/78/2015) Egg-grown	2111	H	Normal (No NSI)	20	20
Turkey	4 (B/Florida/78/2015) Egg-grown	2112	A	NSI-endpoint reached	80	40
Turkey	4 (B/Florida/78/2015) Egg-grown	2112	B	NSI-endpoint reached	80	80
Turkey	4 (B/Florida/78/2015) Egg-grown	2112	C	Normal (No NSI)	80	80
Turkey	4 (B/Florida/78/2015) Egg-grown	2112	D	Normal (No NSI)	80	80
Turkey	4 (B/Florida/78/2015) Egg-grown	2112	E	NSI-endpoint reached	80	80
Turkey	4 (B/Florida/78/2015) Egg-grown	2112	F	NSI - no endpoint	5	5
Turkey	4 (B/Florida/78/2015) Egg-grown	2112	G	Normal (No NSI)	40	20
Turkey	4 (B/Florida/78/2015) Egg-grown	2112	H	Normal (No NSI)	80	80
Turkey	4 (B/Florida/78/2015) Egg-grown	2113	A	NSI-endpoint reached	80	40
Turkey	4 (B/Florida/78/2015) Egg-grown	2113	B	Normal (No NSI)	20	5
Turkey	4 (B/Florida/78/2015) Egg-grown	2113	C	Normal (No NSI)	160	80
Turkey	4 (B/Florida/78/2015) Egg-grown	2113	D	Normal (No NSI)	320	320
Turkey	4 (B/Florida/78/2015) Egg-grown	2113	E	Normal (No NSI)	1280	1280
Turkey	4 (B/Florida/78/2015) Egg-grown	2113	F	NSI - no endpoint	5	5
Turkey	4 (B/Florida/78/2015) Egg-grown	2113	G	NSI - no endpoint	5	5
Turkey	4 (B/Florida/78/2015) Egg-grown	2113	H	Normal (No NSI)	160	160
Turkey	4 (B/Florida/78/2015) Egg-grown	2114	A	Normal (No NSI)	80	40
Turkey	4 (B/Florida/78/2015) Egg-grown	2114	B	NSI-endpoint reached	20	5
Turkey	4 (B/Florida/78/2015) Egg-grown	2114	C	NSI-endpoint reached	80	80
Turkey	4 (B/Florida/78/2015) Egg-grown	2114	D	NSI-endpoint reached	160	160
Turkey	4 (B/Florida/78/2015) Egg-grown	2114	E	Normal (No NSI)	80	40
Turkey	4 (B/Florida/78/2015) Egg-grown	2114	F	Normal (No NSI)	80	80
Turkey	4 (B/Florida/78/2015) Egg-grown	2114	G	NSI-endpoint reached	40	40
Turkey	4 (B/Florida/78/2015) Egg-grown	2114	H	Normal (No NSI)	40	80
Turkey	4 (B/Florida/78/2015) Egg-grown	2115	A	NSI-endpoint reached	160	160
Turkey	4 (B/Florida/78/2015) Egg-grown	2115	B	NSI-endpoint reached	80	40
Turkey	4 (B/Florida/78/2015) Egg-grown	2115	C	Normal (No NSI)	40	20
Turkey	4 (B/Florida/78/2015) Egg-grown	2115	D	Normal (No NSI)	40	80
Turkey	4 (B/Florida/78/2015) Egg-grown	2115	E	NSI - no endpoint	5	5
Turkey	4 (B/Florida/78/2015) Egg-grown	2115	F	NSI - no endpoint	5	5
Turkey	4 (B/Florida/78/2015) Egg-grown	2115	G	Normal (No NSI)	40	40
Turkey	4 (B/Florida/78/2015) Egg-grown	2115	H	Normal (No NSI)	20	10
Turkey	4 (B/Florida/78/2015) Egg-grown	2116	A	NSI - no endpoint	5	5
Turkey	4 (B/Florida/78/2015) Egg-grown	2116	B	NSI - no endpoint	5	5
Turkey	4 (B/Florida/78/2015) Egg-grown	2116	C	NSI - no endpoint	5	5
Turkey	4 (B/Florida/78/2015) Egg-grown	2116	D	NSI - no endpoint	5	5
Turkey	4 (B/Florida/78/2015) Egg-grown	2116	E	NSI - no endpoint	5	10
Turkey	4 (B/Florida/78/2015) Egg-grown	2116	F	NSI - no endpoint	5	5
Turkey	4 (B/Florida/78/2015) Egg-grown	2116	G	NSI - no endpoint	5	5
Turkey	4 (B/Florida/78/2015) Egg-grown	2116	H	NSI - no endpoint	5	10
Turkey	4 (B/Florida/78/2015) Egg-grown	2117	A	Normal (No NSI)	10	20
Turkey	4 (B/Florida/78/2015) Egg-grown	2117	B	Normal (No NSI)	10	20
Turkey	4 (B/Florida/78/2015) Egg-grown	2117	C	NSI - no endpoint	5	5
Turkey	4 (B/Florida/78/2015) Egg-grown	2117	D	NSI - no endpoint	5	5
Turkey	4 (B/Florida/78/2015) Egg-grown	2117	E	NSI-endpoint reached	80	80
Turkey	4 (B/Florida/78/2015) Egg-grown	2117	F	Normal (No NSI)	10	5
Turkey	4 (B/Florida/78/2015) Egg-grown	2117	G	Normal (No NSI)	20	20
Turkey	4 (B/Florida/78/2015) Egg-grown	2117	H	NSI - no endpoint	5	5
Turkey	4 (B/Florida/78/2015) Egg-grown	2118	A	NSI-endpoint reached	160	160
Turkey	4 (B/Florida/78/2015) Egg-grown	2118	B	NSI-endpoint reached	320	160
Turkey	4 (B/Florida/78/2015) Egg-grown	2118	C	NSI-endpoint reached	40	40
Turkey	4 (B/Florida/78/2015) Egg-grown	2118	D	Normal (No NSI)	20	20
Turkey	4 (B/Florida/78/2015) Egg-grown	2118	E	NSI - no endpoint	5	5
Turkey	4 (B/Florida/78/2015) Egg-grown	2118	F	NSI-endpoint reached	20	10
Turkey	4 (B/Florida/78/2015) Egg-grown	2118	G	Normal (No NSI)	80	80
Turkey	4 (B/Florida/78/2015) Egg-grown	2118	H	Normal (No NSI)	160	80
Turkey	4 (B/Florida/78/2015) Egg-grown	2119	A	NSI - no endpoint	5	5
Turkey	4 (B/Florida/78/2015) Egg-grown	2119	B	NSI-endpoint reached	80	80
Turkey	4 (B/Florida/78/2015) Egg-grown	2119	C	NSI - no endpoint	5	5
Turkey	4 (B/Florida/78/2015) Egg-grown	2119	D	Normal (No NSI)	320	320
Turkey	4 (B/Florida/78/2015) Egg-grown	2119	E	NSI-endpoint reached	20	20
Turkey	4 (B/Florida/78/2015) Egg-grown	2119	F	NSI - no endpoint	5	5
Turkey	4 (B/Florida/78/2015) Egg-grown	2119	G	NSI-endpoint reached	40	40
Turkey	4 (B/Florida/78/2015) Egg-grown	2119	H	Normal (No NSI)	20	20
Turkey	4 (B/Florida/78/2015) Egg-grown	2120	A	Normal (No NSI)	40	40
Turkey	4 (B/Florida/78/2015) Egg-grown	2120	B	NSI-endpoint reached	80	160
Turkey	4 (B/Florida/78/2015) Egg-grown	2120	C	Normal (No NSI)	80	80
Turkey	4 (B/Florida/78/2015) Egg-grown	2120	D	NSI-endpoint reached	80	40
Turkey	4 (B/Florida/78/2015) Egg-grown	2120	E	NSI-endpoint reached	160	160
Turkey	4 (B/Florida/78/2015) Egg-grown	2120	F	Normal (No NSI)	20	20
Turkey	4 (B/Florida/78/2015) Egg-grown	2120	G	Normal (No NSI)	160	80
Turkey	4 (B/Florida/78/2015) Egg-grown	2120	H	Normal (No NSI)	20	20
Turkey	4 (B/Florida/78/2015) Egg-grown	2121	A	NSI-endpoint reached	80	80
Turkey	4 (B/Florida/78/2015) Egg-grown	2121	B	NSI-endpoint reached	20	40
Turkey	4 (B/Florida/78/2015) Egg-grown	2121	C	NSI-endpoint reached	20	80
Turkey	4 (B/Florida/78/2015) Egg-grown	2121	D	Blank	Blank	Blank
Turkey	4 (B/Florida/78/2015) Egg-grown	2121	E	Blank	Blank	Blank
Turkey	4 (B/Florida/78/2015) Egg-grown	2121	F	Blank	Blank	Blank
Turkey	4 (B/Florida/78/2015) Egg-grown	2121	G	Blank	Blank	Blank
Turkey	4 (B/Florida/78/2015) Egg-grown	2121	H	Blank	Blank	Blank
Turkey	4 (B/Florida/78/2015) Egg-grown	2122	A	Normal (No NSI)	160	80
Turkey	4 (B/Florida/78/2015) Egg-grown	2122	B	Normal (No NSI)	40	20
Turkey	4 (B/Florida/78/2015) Egg-grown	2122	C	Normal (No NSI)	40	20
Turkey	4 (B/Florida/78/2015) Egg-grown	2122	D	NSI-endpoint reached	40	40
Turkey	4 (B/Florida/78/2015) Egg-grown	2122	E	NSI-endpoint reached	20	5
Turkey	4 (B/Florida/78/2015) Egg-grown	2122	F	NSI-endpoint reached	40	20
Turkey	4 (B/Florida/78/2015) Egg-grown	2122	G	Normal (No NSI)	80	80
Turkey	4 (B/Florida/78/2015) Egg-grown	2122	H	NSI-endpoint reached	40	80
Turkey	4 (B/Florida/78/2015) Egg-grown	2123	A	Normal (No NSI)	80	40
Turkey	4 (B/Florida/78/2015) Egg-grown	2123	B	Normal (No NSI)	160	80
Turkey	4 (B/Florida/78/2015) Egg-grown	2123	C	Normal (No NSI)	40	40
Turkey	4 (B/Florida/78/2015) Egg-grown	2123	D	Normal (No NSI)	640	640
Turkey	4 (B/Florida/78/2015) Egg-grown	2123	E	Normal (No NSI)	40	80
Turkey	4 (B/Florida/78/2015) Egg-grown	2123	F	Normal (No NSI)	40	80
Turkey	4 (B/Florida/78/2015) Egg-grown	2123	G	Normal (No NSI)	40	20
Turkey	4 (B/Florida/78/2015) Egg-grown	2123	H	Normal (No NSI)	20	80
Turkey	4 (B/Florida/78/2015) Egg-grown	2124	A	NSI-endpoint reached	40	40
Turkey	4 (B/Florida/78/2015) Egg-grown	2124	B	NSI-endpoint reached	80	80
Turkey	4 (B/Florida/78/2015) Egg-grown	2124	C	Normal (No NSI)	80	40
Turkey	4 (B/Florida/78/2015) Egg-grown	2124	D	Normal (No NSI)	40	20
Turkey	4 (B/Florida/78/2015) Egg-grown	2124	E	Normal (No NSI)	80	160
Turkey	4 (B/Florida/78/2015) Egg-grown	2124	F	Normal (No NSI)	20	20
Turkey	4 (B/Florida/78/2015) Egg-grown	2124	G	Normal (No NSI)	160	160
Turkey	4 (B/Florida/78/2015) Egg-grown	2124	H	Blank	Blank	Blank
Turkey	4 (B/Florida/78/2015) Egg-grown	2125	A	NSI - no endpoint	5	5
Turkey	4 (B/Florida/78/2015) Egg-grown	2125	B	NSI - no endpoint	5	20
Turkey	4 (B/Florida/78/2015) Egg-grown	2125	C	NSI - no endpoint	5	5
Turkey	4 (B/Florida/78/2015) Egg-grown	2125	D	Fully Agglutinated	5	5
Turkey	4 (B/Florida/78/2015) Egg-grown	2125	E	NSI - no endpoint	5	5
Turkey	4 (B/Florida/78/2015) Egg-grown	2125	F	NSI - no endpoint	5	10
Turkey	4 (B/Florida/78/2015) Egg-grown	2125	G	NSI - no endpoint	5	5
Turkey	4 (B/Florida/78/2015) Egg-grown	2125	H	Fully Agglutinated	5	5
Turkey	4 (B/Florida/78/2015) Egg-grown	2126	A	NSI - no endpoint	5	10
Turkey	4 (B/Florida/78/2015) Egg-grown	2126	B	NSI - no endpoint	5	10
Turkey	4 (B/Florida/78/2015) Egg-grown	2126	C	Normal (No NSI)	10	20
Turkey	4 (B/Florida/78/2015) Egg-grown	2126	D	NSI - no endpoint	5	80
Turkey	4 (B/Florida/78/2015) Egg-grown	2126	E	NSI - no endpoint	5	80
Turkey	4 (B/Florida/78/2015) Egg-grown	2126	F	NSI - no endpoint	5	10
Turkey	4 (B/Florida/78/2015) Egg-grown	2126	G	NSI - no endpoint	5	5
Turkey	4 (B/Florida/78/2015) Egg-grown	2126	H	NSI - no endpoint	5	40
Turkey	4 (B/Florida/78/2015) Egg-grown	2127	A	NSI - no endpoint	5	5
Turkey	4 (B/Florida/78/2015) Egg-grown	2127	B	NSI - no endpoint	5	5
Turkey	4 (B/Florida/78/2015) Egg-grown	2127	C	NSI - no endpoint	5	5
Turkey	4 (B/Florida/78/2015) Egg-grown	2127	D	Normal (No NSI)	20	10
Turkey	4 (B/Florida/78/2015) Egg-grown	2127	E	NSI - no endpoint	5	10
Turkey	4 (B/Florida/78/2015) Egg-grown	2127	F	Normal (No NSI)	20	20
Turkey	4 (B/Florida/78/2015) Egg-grown	2127	G	NSI - no endpoint	5	5
Turkey	4 (B/Florida/78/2015) Egg-grown	2127	H	Blank	Blank	Blank
Turkey	4 (B/Florida/78/2015) Egg-grown	2128	A	NSI - no endpoint	5	40
Turkey	4 (B/Florida/78/2015) Egg-grown	2128	B	NSI - no endpoint	5	40
Turkey	4 (B/Florida/78/2015) Egg-grown	2128	C	Normal (No NSI)	10	20
Turkey	4 (B/Florida/78/2015) Egg-grown	2128	D	Normal (No NSI)	20	40
Turkey	4 (B/Florida/78/2015) Egg-grown	2128	E	Normal (No NSI)	40	80
Turkey	4 (B/Florida/78/2015) Egg-grown	2128	F	NSI - no endpoint	5	5
Turkey	4 (B/Florida/78/2015) Egg-grown	2128	G	Normal (No NSI)	20	20
Turkey	4 (B/Florida/78/2015) Egg-grown	2128	H	NSI - no endpoint	5	5
Turkey	4 (B/Florida/78/2015) Egg-grown	2129	A	NSI - no endpoint	5	5
Turkey	4 (B/Florida/78/2015) Egg-grown	2129	B	NSI - no endpoint	5	10
Turkey	4 (B/Florida/78/2015) Egg-grown	2129	C	Normal (No NSI)	10	20
Turkey	4 (B/Florida/78/2015) Egg-grown	2129	D	NSI - no endpoint	5	40
Turkey	4 (B/Florida/78/2015) Egg-grown	2129	E	Normal (No NSI)	10	5
Turkey	4 (B/Florida/78/2015) Egg-grown	2129	F	Normal (No NSI)	10	10
Turkey	4 (B/Florida/78/2015) Egg-grown	2129	G	Normal (No NSI)	20	20
Turkey	4 (B/Florida/78/2015) Egg-grown	2129	H	Normal (No NSI)	40	80
Turkey	4 (B/Florida/78/2015) Egg-grown	2130	A	NSI - no endpoint	5	5
Turkey	4 (B/Florida/78/2015) Egg-grown	2130	B	NSI - no endpoint	5	160
Turkey	4 (B/Florida/78/2015) Egg-grown	2130	C	NSI - no endpoint	5	5
Turkey	4 (B/Florida/78/2015) Egg-grown	2130	D	NSI - no endpoint	5	5
Turkey	4 (B/Florida/78/2015) Egg-grown	2130	E	Normal (No NSI)	40	80
Turkey	4 (B/Florida/78/2015) Egg-grown	2130	F	Normal (No NSI)	20	10
Turkey	4 (B/Florida/78/2015) Egg-grown	2130	G	NSI - no endpoint	5	10
Turkey	4 (B/Florida/78/2015) Egg-grown	2130	H	Normal (No NSI)	80	160
Turkey	4 (B/Florida/78/2015) Egg-grown	2131	A	NSI-endpoint reached	20	40
Turkey	4 (B/Florida/78/2015) Egg-grown	2131	B	Normal (No NSI)	80	40
Turkey	4 (B/Florida/78/2015) Egg-grown	2131	C	Normal (No NSI)	80	80
Turkey	4 (B/Florida/78/2015) Egg-grown	2131	D	Normal (No NSI)	80	80
Turkey	4 (B/Florida/78/2015) Egg-grown	2131	E	Normal (No NSI)	80	80
Turkey	4 (B/Florida/78/2015) Egg-grown	2131	F	Normal (No NSI)	40	40
Turkey	4 (B/Florida/78/2015) Egg-grown	2131	G	Normal (No NSI)	40	40
Turkey	4 (B/Florida/78/2015) Egg-grown	2131	H	Normal (No NSI)	40	40
Turkey	4 (B/Florida/78/2015) Egg-grown	2132	A	Normal (No NSI)	20	20
Turkey	4 (B/Florida/78/2015) Egg-grown	2132	B	Normal (No NSI)	160	160
Turkey	4 (B/Florida/78/2015) Egg-grown	2132	C	Normal (No NSI)	80	80
Turkey	4 (B/Florida/78/2015) Egg-grown	2132	D	Normal (No NSI)	40	40
Turkey	4 (B/Florida/78/2015) Egg-grown	2132	E	Normal (No NSI)	40	40
Turkey	4 (B/Florida/78/2015) Egg-grown	2132	F	Normal (No NSI)	80	80
Turkey	4 (B/Florida/78/2015) Egg-grown	2132	G	NSI - no endpoint	5	5
Turkey	4 (B/Florida/78/2015) Egg-grown	2132	H	Normal (No NSI)	20	20
Turkey	4 (B/Florida/78/2015) Egg-grown	2133	A	Normal (No NSI)	80	160
Turkey	4 (B/Florida/78/2015) Egg-grown	2133	B	Normal (No NSI)	160	320
Turkey	4 (B/Florida/78/2015) Egg-grown	2133	C	Normal (No NSI)	640	640
Turkey	4 (B/Florida/78/2015) Egg-grown	2133	D	Normal (No NSI)	40	40
Turkey	4 (B/Florida/78/2015) Egg-grown	2133	E	Normal (No NSI)	20	40
Turkey	4 (B/Florida/78/2015) Egg-grown	2133	F	Normal (No NSI)	80	80
Turkey	4 (B/Florida/78/2015) Egg-grown	2133	G	Normal (No NSI)	320	640
Turkey	4 (B/Florida/78/2015) Egg-grown	2133	H	Normal (No NSI)	10	10
Turkey	5 (B/Arizona/10/2015) Egg-grown	2134	A	NSI - no endpoint	5	5
Turkey	5 (B/Arizona/10/2015) Egg-grown	2134	B	Normal (No NSI)	20	40
Turkey	5 (B/Arizona/10/2015) Egg-grown	2134	C	Normal (No NSI)	40	40
Turkey	5 (B/Arizona/10/2015) Egg-grown	2134	D	Fully Agglutinated	5	5
Turkey	5 (B/Arizona/10/2015) Egg-grown	2134	E	NSI - no endpoint	5	5
Turkey	5 (B/Arizona/10/2015) Egg-grown	2134	F	NSI - no endpoint	5	10
Turkey	5 (B/Arizona/10/2015) Egg-grown	2134	G	Fully Agglutinated	5	5
Turkey	5 (B/Arizona/10/2015) Egg-grown	2134	H	Fully Agglutinated	5	5
Turkey	5 (B/Arizona/10/2015) Egg-grown	2135	A	Normal (No NSI)	20	20
Turkey	5 (B/Arizona/10/2015) Egg-grown	2135	B	NSI - no endpoint	5	10
Turkey	5 (B/Arizona/10/2015) Egg-grown	2135	C	NSI - no endpoint	5	10
Turkey	5 (B/Arizona/10/2015) Egg-grown	2135	D	Normal (No NSI)	20	80
Turkey	5 (B/Arizona/10/2015) Egg-grown	2135	E	Normal (No NSI)	40	80
Turkey	5 (B/Arizona/10/2015) Egg-grown	2135	F	Normal (No NSI)	40	80
Turkey	5 (B/Arizona/10/2015) Egg-grown	2135	G	Normal (No NSI)	40	40
Turkey	5 (B/Arizona/10/2015) Egg-grown	2135	H	Normal (No NSI)	20	80
Turkey	5 (B/Arizona/10/2015) Egg-grown	2136	A	NSI - no endpoint	5	5
Turkey	5 (B/Arizona/10/2015) Egg-grown	2136	B	NSI - no endpoint	5	10
Turkey	5 (B/Arizona/10/2015) Egg-grown	2136	C	NSI - no endpoint	5	10
Turkey	5 (B/Arizona/10/2015) Egg-grown	2136	D	Fully Agglutinated	5	5
Turkey	5 (B/Arizona/10/2015) Egg-grown	2136	E	NSI - no endpoint	5	10
Turkey	5 (B/Arizona/10/2015) Egg-grown	2136	F	Normal (No NSI)	20	20
Turkey	5 (B/Arizona/10/2015) Egg-grown	2136	G	NSI - no endpoint	5	5
Turkey	5 (B/Arizona/10/2015) Egg-grown	2136	H	Blank	Blank	Blank
Turkey	5 (B/Arizona/10/2015) Egg-grown	2137	A	Normal (No NSI)	160	160
Turkey	5 (B/Arizona/10/2015) Egg-grown	2137	B	Normal (No NSI)	40	40
Turkey	5 (B/Arizona/10/2015) Egg-grown	2137	C	Normal (No NSI)	160	160
Turkey	5 (B/Arizona/10/2015) Egg-grown	2137	D	NSI-endpoint reached	40	40
Turkey	5 (B/Arizona/10/2015) Egg-grown	2137	E	NSI-endpoint reached	80	80
Turkey	5 (B/Arizona/10/2015) Egg-grown	2137	F	NSI-endpoint reached	80	80
Turkey	5 (B/Arizona/10/2015) Egg-grown	2137	G	Normal (No NSI)	160	80
Turkey	5 (B/Arizona/10/2015) Egg-grown	2137	H	NSI-endpoint reached	80	80
Turkey	5 (B/Arizona/10/2015) Egg-grown	2138	A	Normal (No NSI)	80	80
Turkey	5 (B/Arizona/10/2015) Egg-grown	2138	B	NSI-endpoint reached	80	80
Turkey	5 (B/Arizona/10/2015) Egg-grown	2138	C	Normal (No NSI)	10	20
Turkey	5 (B/Arizona/10/2015) Egg-grown	2138	D	Normal (No NSI)	80	160
Turkey	5 (B/Arizona/10/2015) Egg-grown	2138	E	Normal (No NSI)	80	80
Turkey	5 (B/Arizona/10/2015) Egg-grown	2138	F	Normal (No NSI)	320	160
Turkey	5 (B/Arizona/10/2015) Egg-grown	2138	G	Normal (No NSI)	320	160
Turkey	5 (B/Arizona/10/2015) Egg-grown	2138	H	Normal (No NSI)	40	80
Turkey	5 (B/Arizona/10/2015) Egg-grown	2139	A	NSI-endpoint reached	40	40
Turkey	5 (B/Arizona/10/2015) Egg-grown	2139	B	Fully Agglutinated	5	5
Turkey	5 (B/Arizona/10/2015) Egg-grown	2139	C	Normal (No NSI)	80	80
Turkey	5 (B/Arizona/10/2015) Egg-grown	2139	D	NSI - no endpoint	5	5
Turkey	5 (B/Arizona/10/2015) Egg-grown	2139	E	Normal (No NSI)	160	320
Turkey	5 (B/Arizona/10/2015) Egg-grown	2139	F	Normal (No NSI)	20	20
Turkey	5 (B/Arizona/10/2015) Egg-grown	2139	G	Normal (No NSI)	640	640
Turkey	5 (B/Arizona/10/2015) Egg-grown	2139	H	Blank	Blank	Blank
Turkey	5 (B/Arizona/10/2015) Egg-grown	2140	A	Normal (No NSI)	10	10
Turkey	5 (B/Arizona/10/2015) Egg-grown	2140	B	NSI-endpoint reached	40	80
Turkey	5 (B/Arizona/10/2015) Egg-grown	2140	C	NSI - no endpoint	5	20
Turkey	5 (B/Arizona/10/2015) Egg-grown	2140	D	Normal (No NSI)	20	20
Turkey	5 (B/Arizona/10/2015) Egg-grown	2140	E	Normal (No NSI)	40	80
Turkey	5 (B/Arizona/10/2015) Egg-grown	2140	F	NSI - no endpoint	5	10
Turkey	5 (B/Arizona/10/2015) Egg-grown	2140	G	NSI - no endpoint	5	10
Turkey	5 (B/Arizona/10/2015) Egg-grown	2140	H	NSI - no endpoint	5	5
Turkey	5 (B/Arizona/10/2015) Egg-grown	2141	A	NSI - no endpoint	5	10
Turkey	5 (B/Arizona/10/2015) Egg-grown	2141	B	Normal (No NSI)	10	10
Turkey	5 (B/Arizona/10/2015) Egg-grown	2141	C	NSI - no endpoint	5	5
Turkey	5 (B/Arizona/10/2015) Egg-grown	2141	D	Normal (No NSI)	20	40
Turkey	5 (B/Arizona/10/2015) Egg-grown	2141	E	NSI - no endpoint	5	5
Turkey	5 (B/Arizona/10/2015) Egg-grown	2141	F	Normal (No NSI)	160	320
Turkey	5 (B/Arizona/10/2015) Egg-grown	2141	G	Normal (No NSI)	80	160
Turkey	5 (B/Arizona/10/2015) Egg-grown	2141	H	Normal (No NSI)	20	40
Turkey	5 (B/Arizona/10/2015) Egg-grown	2142	A	NSI - no endpoint	5	5
Turkey	5 (B/Arizona/10/2015) Egg-grown	2142	B	NSI - no endpoint	5	80
Turkey	5 (B/Arizona/10/2015) Egg-grown	2142	C	NSI - no endpoint	5	20
Turkey	5 (B/Arizona/10/2015) Egg-grown	2142	D	NSI - no endpoint	5	5
Turkey	5 (B/Arizona/10/2015) Egg-grown	2142	E	NSI - no endpoint	5	40
Turkey	5 (B/Arizona/10/2015) Egg-grown	2142	F	Normal (No NSI)	20	20
Turkey	5 (B/Arizona/10/2015) Egg-grown	2142	G	Normal (No NSI)	160	320
Turkey	5 (B/Arizona/10/2015) Egg-grown	2142	H	NSI - no endpoint	5	80
Turkey	5 (B/Arizona/10/2015) Egg-grown	2143	A	NSI-endpoint reached	320	320
Turkey	5 (B/Arizona/10/2015) Egg-grown	2143	B	NSI-endpoint reached	40	40
Turkey	5 (B/Arizona/10/2015) Egg-grown	2143	C	Normal (No NSI)	20	40
Turkey	5 (B/Arizona/10/2015) Egg-grown	2143	D	Normal (No NSI)	40	40
Turkey	5 (B/Arizona/10/2015) Egg-grown	2143	E	NSI-endpoint reached	40	80
Turkey	5 (B/Arizona/10/2015) Egg-grown	2143	F	Normal (No NSI)	40	40
Turkey	5 (B/Arizona/10/2015) Egg-grown	2143	G	NSI - no endpoint	5	10
Turkey	5 (B/Arizona/10/2015) Egg-grown	2143	H	NSI-endpoint reached	40	5
Turkey	5 (B/Arizona/10/2015) Egg-grown	2144	A	Normal (No NSI)	40	20
Turkey	5 (B/Arizona/10/2015) Egg-grown	2144	B	Normal (No NSI)	40	40
Turkey	5 (B/Arizona/10/2015) Egg-grown	2144	C	Normal (No NSI)	80	80
Turkey	5 (B/Arizona/10/2015) Egg-grown	2144	D	Normal (No NSI)	80	80
Turkey	5 (B/Arizona/10/2015) Egg-grown	2144	E	Normal (No NSI)	20	10
Turkey	5 (B/Arizona/10/2015) Egg-grown	2144	F	Normal (No NSI)	40	80
Turkey	5 (B/Arizona/10/2015) Egg-grown	2144	G	NSI - no endpoint	5	5
Turkey	5 (B/Arizona/10/2015) Egg-grown	2144	H	Normal (No NSI)	320	640
Turkey	5 (B/Arizona/10/2015) Egg-grown	2145	A	Normal (No NSI)	320	320
Turkey	5 (B/Arizona/10/2015) Egg-grown	2145	B	Normal (No NSI)	160	160
Turkey	5 (B/Arizona/10/2015) Egg-grown	2145	C	Normal (No NSI)	40	40
Turkey	5 (B/Arizona/10/2015) Egg-grown	2145	D	Normal (No NSI)	40	40
Turkey	5 (B/Arizona/10/2015) Egg-grown	2145	E	Normal (No NSI)	40	20
Turkey	5 (B/Arizona/10/2015) Egg-grown	2145	F	Normal (No NSI)	10	20
Turkey	5 (B/Arizona/10/2015) Egg-grown	2145	G	Normal (No NSI)	640	640
Turkey	5 (B/Arizona/10/2015) Egg-grown	2145	H	Normal (No NSI)	320	640
Turkey	5 (B/Arizona/10/2015) Egg-grown	2146	A	NSI-endpoint reached	320	640
Turkey	5 (B/Arizona/10/2015) Egg-grown	2146	B	NSI - no endpoint	5	40
Turkey	5 (B/Arizona/10/2015) Egg-grown	2146	C	NSI - no endpoint	5	40
Turkey	5 (B/Arizona/10/2015) Egg-grown	2146	D	NSI - no endpoint	5	5
Turkey	5 (B/Arizona/10/2015) Egg-grown	2146	E	NSI - no endpoint	5	20
Turkey	5 (B/Arizona/10/2015) Egg-grown	2146	F	NSI - no endpoint	5	10
Turkey	5 (B/Arizona/10/2015) Egg-grown	2146	G	Normal (No NSI)	10	20
Turkey	5 (B/Arizona/10/2015) Egg-grown	2146	H	Normal (No NSI)	10	20
Turkey	5 (B/Arizona/10/2015) Egg-grown	2147	A	NSI-endpoint reached	80	80
Turkey	5 (B/Arizona/10/2015) Egg-grown	2147	B	Fully Agglutinated	5	5
Turkey	5 (B/Arizona/10/2015) Egg-grown	2147	C	NSI - no endpoint	5	5
Turkey	5 (B/Arizona/10/2015) Egg-grown	2147	D	Normal (No NSI)	40	80
Turkey	5 (B/Arizona/10/2015) Egg-grown	2147	E	Normal (No NSI)	10	10
Turkey	5 (B/Arizona/10/2015) Egg-grown	2147	F	NSI - no endpoint	5	5
Turkey	5 (B/Arizona/10/2015) Egg-grown	2147	G	NSI - no endpoint	5	5
Turkey	5 (B/Arizona/10/2015) Egg-grown	2147	H	Normal (No NSI)	40	80
Turkey	5 (B/Arizona/10/2015) Egg-grown	2148	A	NSI-endpoint reached	80	40
Turkey	5 (B/Arizona/10/2015) Egg-grown	2148	B	NSI-endpoint reached	40	80
Turkey	5 (B/Arizona/10/2015) Egg-grown	2148	C	Normal (No NSI)	40	40
Turkey	5 (B/Arizona/10/2015) Egg-grown	2148	D	Fully Agglutinated	5	5
Turkey	5 (B/Arizona/10/2015) Egg-grown	2148	E	Normal (No NSI)	40	80
Turkey	5 (B/Arizona/10/2015) Egg-grown	2148	F	Fully Agglutinated	5	5
Turkey	5 (B/Arizona/10/2015) Egg-grown	2148	G	NSI - no endpoint	5	40
Turkey	5 (B/Arizona/10/2015) Egg-grown	2148	H	Normal (No NSI)	40	40
Turkey	5 (B/Arizona/10/2015) Egg-grown	2149	A	NSI-endpoint reached	320	320
Turkey	5 (B/Arizona/10/2015) Egg-grown	2149	B	NSI-endpoint reached	40	40
Turkey	5 (B/Arizona/10/2015) Egg-grown	2149	C	Normal (No NSI)	80	80
Turkey	5 (B/Arizona/10/2015) Egg-grown	2149	D	Normal (No NSI)	80	80
Turkey	5 (B/Arizona/10/2015) Egg-grown	2149	E	NSI-endpoint reached	20	20
Turkey	5 (B/Arizona/10/2015) Egg-grown	2149	F	NSI - no endpoint	5	5
Turkey	5 (B/Arizona/10/2015) Egg-grown	2149	G	Normal (No NSI)	20	20
Turkey	5 (B/Arizona/10/2015) Egg-grown	2149	H	Normal (No NSI)	20	20
Turkey	5 (B/Arizona/10/2015) Egg-grown	2150	A	NSI-endpoint reached	40	80
Turkey	5 (B/Arizona/10/2015) Egg-grown	2150	B	NSI - no endpoint	5	5
Turkey	5 (B/Arizona/10/2015) Egg-grown	2150	C	Normal (No NSI)	20	10
Turkey	5 (B/Arizona/10/2015) Egg-grown	2150	D	Normal (No NSI)	80	160
Turkey	5 (B/Arizona/10/2015) Egg-grown	2150	E	Normal (No NSI)	320	640
Turkey	5 (B/Arizona/10/2015) Egg-grown	2150	F	NSI-endpoint reached	40	5
Turkey	5 (B/Arizona/10/2015) Egg-grown	2150	G	NSI-endpoint reached	80	40
Turkey	5 (B/Arizona/10/2015) Egg-grown	2150	H	Normal (No NSI)	80	80
Turkey	5 (B/Arizona/10/2015) Egg-grown	2151	A	NSI-endpoint reached	80	80
Turkey	5 (B/Arizona/10/2015) Egg-grown	2151	B	NSI-endpoint reached	320	320
Turkey	5 (B/Arizona/10/2015) Egg-grown	2151	C	Normal (No NSI)	80	40
Turkey	5 (B/Arizona/10/2015) Egg-grown	2151	D	NSI-endpoint reached	20	5
Turkey	5 (B/Arizona/10/2015) Egg-grown	2151	E	Normal (No NSI)	40	80
Turkey	5 (B/Arizona/10/2015) Egg-grown	2151	F	NSI-endpoint reached	20	20
Turkey	5 (B/Arizona/10/2015) Egg-grown	2151	G	NSI-endpoint reached	160	160
Turkey	5 (B/Arizona/10/2015) Egg-grown	2151	H	NSI-endpoint reached	80	80
Turkey	5 (B/Arizona/10/2015) Egg-grown	2152	A	NSI-endpoint reached	40	40
Turkey	5 (B/Arizona/10/2015) Egg-grown	2152	B	NSI-endpoint reached	160	160
Turkey	5 (B/Arizona/10/2015) Egg-grown	2152	C	NSI - no endpoint	5	10
Turkey	5 (B/Arizona/10/2015) Egg-grown	2152	D	Normal (No NSI)	40	80
Turkey	5 (B/Arizona/10/2015) Egg-grown	2152	E	Fully Agglutinated	5	5
Turkey	5 (B/Arizona/10/2015) Egg-grown	2152	F	NSI - no endpoint	5	10
Turkey	5 (B/Arizona/10/2015) Egg-grown	2152	G	Normal (No NSI)	20	20
Turkey	5 (B/Arizona/10/2015) Egg-grown	2152	H	Normal (No NSI)	10	10
Turkey	5 (B/Arizona/10/2015) Egg-grown	2153	A	NSI - no endpoint	5	5
Turkey	5 (B/Arizona/10/2015) Egg-grown	2153	B	NSI - no endpoint	5	5
Turkey	5 (B/Arizona/10/2015) Egg-grown	2153	C	Fully Agglutinated	5	5
Turkey	5 (B/Arizona/10/2015) Egg-grown	2153	D	Fully Agglutinated	5	5
Turkey	5 (B/Arizona/10/2015) Egg-grown	2153	E	NSI - no endpoint	5	10
Turkey	5 (B/Arizona/10/2015) Egg-grown	2153	F	NSI - no endpoint	5	5
Turkey	5 (B/Arizona/10/2015) Egg-grown	2153	G	Normal (No NSI)	10	10
Turkey	5 (B/Arizona/10/2015) Egg-grown	2153	H	Normal (No NSI)	20	20
Turkey	5 (B/Arizona/10/2015) Egg-grown	2154	A	Normal (No NSI)	20	20
Turkey	5 (B/Arizona/10/2015) Egg-grown	2154	B	Normal (No NSI)	20	20
Turkey	5 (B/Arizona/10/2015) Egg-grown	2154	C	NSI - no endpoint	5	5
Turkey	5 (B/Arizona/10/2015) Egg-grown	2154	D	Normal (No NSI)	40	40
Turkey	5 (B/Arizona/10/2015) Egg-grown	2154	E	NSI - no endpoint	5	5
Turkey	5 (B/Arizona/10/2015) Egg-grown	2154	F	Normal (No NSI)	20	10
Turkey	5 (B/Arizona/10/2015) Egg-grown	2154	G	Normal (No NSI)	20	20
Turkey	5 (B/Arizona/10/2015) Egg-grown	2154	H	NSI-endpoint reached	20	20
Turkey	5 (B/Arizona/10/2015) Egg-grown	2155	A	NSI-endpoint reached	80	40
Turkey	5 (B/Arizona/10/2015) Egg-grown	2155	B	NSI-endpoint reached	320	320
Turkey	5 (B/Arizona/10/2015) Egg-grown	2155	C	NSI - no endpoint	5	5
Turkey	5 (B/Arizona/10/2015) Egg-grown	2155	D	Normal (No NSI)	80	80
Turkey	5 (B/Arizona/10/2015) Egg-grown	2155	E	NSI - no endpoint	5	5
Turkey	5 (B/Arizona/10/2015) Egg-grown	2155	F	NSI-endpoint reached	10	20
Turkey	5 (B/Arizona/10/2015) Egg-grown	2155	G	Normal (No NSI)	40	40
Turkey	5 (B/Arizona/10/2015) Egg-grown	2155	H	Normal (No NSI)	80	80
Turkey	5 (B/Arizona/10/2015) Egg-grown	2156	A	NSI - no endpoint	5	5
Turkey	5 (B/Arizona/10/2015) Egg-grown	2156	B	NSI-endpoint reached	320	320
Turkey	5 (B/Arizona/10/2015) Egg-grown	2156	C	NSI - no endpoint	5	5
Turkey	5 (B/Arizona/10/2015) Egg-grown	2156	D	Normal (No NSI)	80	80
Turkey	5 (B/Arizona/10/2015) Egg-grown	2156	E	Normal (No NSI)	40	20
Turkey	5 (B/Arizona/10/2015) Egg-grown	2156	F	Normal (No NSI)	40	40
Turkey	5 (B/Arizona/10/2015) Egg-grown	2156	G	NSI-endpoint reached	80	80
Turkey	5 (B/Arizona/10/2015) Egg-grown	2156	H	Normal (No NSI)	40	40
Turkey	5 (B/Arizona/10/2015) Egg-grown	2157	A	Normal (No NSI)	20	20
Turkey	5 (B/Arizona/10/2015) Egg-grown	2157	B	NSI-endpoint reached	160	160
Turkey	5 (B/Arizona/10/2015) Egg-grown	2157	C	Normal (No NSI)	40	20
Turkey	5 (B/Arizona/10/2015) Egg-grown	2157	D	NSI-endpoint reached	80	80
Turkey	5 (B/Arizona/10/2015) Egg-grown	2157	E	NSI-endpoint reached	40	80
Turkey	5 (B/Arizona/10/2015) Egg-grown	2157	F	Normal (No NSI)	40	40
Turkey	5 (B/Arizona/10/2015) Egg-grown	2157	G	NSI-endpoint reached	40	40
Turkey	5 (B/Arizona/10/2015) Egg-grown	2157	H	NSI-endpoint reached	40	40
Turkey	6 (H1N1 A/California/07/2009) Egg-grown	2160	A	Normal (No NSI)	20	20
Turkey	6 (H1N1 A/California/07/2009) Egg-grown	2160	B	NSI-endpoint reached	20	40
Turkey	6 (H1N1 A/California/07/2009) Egg-grown	2160	C	NSI - no endpoint	5	5
Turkey	6 (H1N1 A/California/07/2009) Egg-grown	2160	D	Normal (No NSI)	20	20
Turkey	6 (H1N1 A/California/07/2009) Egg-grown	2160	E	NSI - no endpoint	5	80
Turkey	6 (H1N1 A/California/07/2009) Egg-grown	2160	F	NSI - no endpoint	5	10
Turkey	6 (H1N1 A/California/07/2009) Egg-grown	2160	G	Normal (No NSI)	10	40
Turkey	6 (H1N1 A/California/07/2009) Egg-grown	2160	H	Normal (No NSI)	20	40
Turkey	6 (H1N1 A/California/07/2009) Egg-grown	2161	A	NSI-endpoint reached	40	40
Turkey	6 (H1N1 A/California/07/2009) Egg-grown	2161	B	Normal (No NSI)	40	40
Turkey	6 (H1N1 A/California/07/2009) Egg-grown	2161	C	NSI - no endpoint	5	5
Turkey	6 (H1N1 A/California/07/2009) Egg-grown	2161	D	Normal (No NSI)	10	10
Turkey	6 (H1N1 A/California/07/2009) Egg-grown	2161	E	Normal (No NSI)	40	40
Turkey	6 (H1N1 A/California/07/2009) Egg-grown	2161	F	NSI-endpoint reached	80	160
Turkey	6 (H1N1 A/California/07/2009) Egg-grown	2161	G	NSI-endpoint reached	40	40
Turkey	6 (H1N1 A/California/07/2009) Egg-grown	2161	H	Normal (No NSI)	40	40
Turkey	6 (H1N1 A/California/07/2009) Egg-grown	2162	A	NSI - no endpoint	5	5
Turkey	6 (H1N1 A/California/07/2009) Egg-grown	2162	B	NSI - no endpoint	5	5
Turkey	6 (H1N1 A/California/07/2009) Egg-grown	2162	C	Normal (No NSI)	20	20
Turkey	6 (H1N1 A/California/07/2009) Egg-grown	2162	D	NSI - no endpoint	5	5
Turkey	6 (H1N1 A/California/07/2009) Egg-grown	2162	E	Normal (No NSI)	10	20
Turkey	6 (H1N1 A/California/07/2009) Egg-grown	2162	F	Fully Agglutinated	5	5
Turkey	6 (H1N1 A/California/07/2009) Egg-grown	2162	G	NSI-endpoint reached	80	80
Turkey	6 (H1N1 A/California/07/2009) Egg-grown	2162	H	Normal (No NSI)	20	20
Turkey	6 (H1N1 A/California/07/2009) Egg-grown	2163	A	Normal (No NSI)	40	40
Turkey	6 (H1N1 A/California/07/2009) Egg-grown	2163	B	NSI-endpoint reached	80	80
Turkey	6 (H1N1 A/California/07/2009) Egg-grown	2163	C	Normal (No NSI)	80	80
Turkey	6 (H1N1 A/California/07/2009) Egg-grown	2163	D	Normal (No NSI)	80	40
Turkey	6 (H1N1 A/California/07/2009) Egg-grown	2163	E	Normal (No NSI)	40	40
Turkey	6 (H1N1 A/California/07/2009) Egg-grown	2163	F	NSI - no endpoint	5	5
Turkey	6 (H1N1 A/California/07/2009) Egg-grown	2163	G	Normal (No NSI)	10	10
Turkey	6 (H1N1 A/California/07/2009) Egg-grown	2163	H	Normal (No NSI)	40	40
Turkey	6 (H1N1 A/California/07/2009) Egg-grown	2164	A	NSI-endpoint reached	40	40
Turkey	6 (H1N1 A/California/07/2009) Egg-grown	2164	B	Normal (No NSI)	80	80
Turkey	6 (H1N1 A/California/07/2009) Egg-grown	2164	C	Normal (No NSI)	40	40
Turkey	6 (H1N1 A/California/07/2009) Egg-grown	2164	D	Normal (No NSI)	40	40
Turkey	6 (H1N1 A/California/07/2009) Egg-grown	2164	E	Normal (No NSI)	160	320
Turkey	6 (H1N1 A/California/07/2009) Egg-grown	2164	F	NSI-endpoint reached	80	160
Turkey	6 (H1N1 A/California/07/2009) Egg-grown	2164	G	NSI-endpoint reached	80	80
Turkey	6 (H1N1 A/California/07/2009) Egg-grown	2164	H	Normal (No NSI)	80	80
Turkey	6 (H1N1 A/California/07/2009) Egg-grown	2165	A	NSI-endpoint reached	20	10
Turkey	6 (H1N1 A/California/07/2009) Egg-grown	2165	B	NSI-endpoint reached	20	5
Turkey	6 (H1N1 A/California/07/2009) Egg-grown	2165	C	Normal (No NSI)	80	80
Turkey	6 (H1N1 A/California/07/2009) Egg-grown	2165	D	NSI-endpoint reached	80	80
Turkey	6 (H1N1 A/California/07/2009) Egg-grown	2165	E	Normal (No NSI)	20	20
Turkey	6 (H1N1 A/California/07/2009) Egg-grown	2165	F	Normal (No NSI)	40	40
Turkey	6 (H1N1 A/California/07/2009) Egg-grown	2165	G	NSI-endpoint reached	160	160
Turkey	6 (H1N1 A/California/07/2009) Egg-grown	2165	H	Normal (No NSI)	40	40
Turkey	6 (H1N1 A/California/07/2009) Egg-grown	2166	A	NSI - no endpoint	5	5
Turkey	6 (H1N1 A/California/07/2009) Egg-grown	2166	B	Normal (No NSI)	40	40
Turkey	6 (H1N1 A/California/07/2009) Egg-grown	2166	C	Normal (No NSI)	10	10
Turkey	6 (H1N1 A/California/07/2009) Egg-grown	2166	D	Normal (No NSI)	20	80
Turkey	6 (H1N1 A/California/07/2009) Egg-grown	2166	E	NSI - no endpoint	5	5
Turkey	6 (H1N1 A/California/07/2009) Egg-grown	2166	F	NSI-endpoint reached	80	80
Turkey	6 (H1N1 A/California/07/2009) Egg-grown	2166	G	Normal (No NSI)	20	40
Turkey	6 (H1N1 A/California/07/2009) Egg-grown	2166	H	Normal (No NSI)	80	80
Turkey	6 (H1N1 A/California/07/2009) Egg-grown	2167	A	NSI - no endpoint	5	5
Turkey	6 (H1N1 A/California/07/2009) Egg-grown	2167	B	NSI - no endpoint	5	5
Turkey	6 (H1N1 A/California/07/2009) Egg-grown	2167	C	NSI-endpoint reached	20	20
Turkey	6 (H1N1 A/California/07/2009) Egg-grown	2167	D	Fully Agglutinated	5	5
Turkey	6 (H1N1 A/California/07/2009) Egg-grown	2167	E	Normal (No NSI)	10	10
Turkey	6 (H1N1 A/California/07/2009) Egg-grown	2167	F	NSI - no endpoint	5	5
Turkey	6 (H1N1 A/California/07/2009) Egg-grown	2167	G	Normal (No NSI)	80	80
Turkey	6 (H1N1 A/California/07/2009) Egg-grown	2167	H	Normal (No NSI)	20	40
Turkey	6 (H1N1 A/California/07/2009) Egg-grown	2168	A	NSI - no endpoint	5	5
Turkey	6 (H1N1 A/California/07/2009) Egg-grown	2168	B	Normal (No NSI)	10	5
Turkey	6 (H1N1 A/California/07/2009) Egg-grown	2168	C	Normal (No NSI)	40	40
Turkey	6 (H1N1 A/California/07/2009) Egg-grown	2168	D	Normal (No NSI)	40	40
Turkey	6 (H1N1 A/California/07/2009) Egg-grown	2168	E	NSI-endpoint reached	40	40
Turkey	6 (H1N1 A/California/07/2009) Egg-grown	2168	F	NSI - no endpoint	5	5
Turkey	6 (H1N1 A/California/07/2009) Egg-grown	2168	G	NSI - no endpoint	5	5
Turkey	6 (H1N1 A/California/07/2009) Egg-grown	2168	H	NSI-endpoint reached	80	80
Turkey	6 (H1N1 A/California/07/2009) Egg-grown	2169	A	NSI - no endpoint	5	5
Turkey	6 (H1N1 A/California/07/2009) Egg-grown	2169	B	Normal (No NSI)	80	80
Turkey	6 (H1N1 A/California/07/2009) Egg-grown	2169	C	NSI-endpoint reached	20	20
Turkey	6 (H1N1 A/California/07/2009) Egg-grown	2169	D	Normal (No NSI)	20	20
Turkey	6 (H1N1 A/California/07/2009) Egg-grown	2169	E	NSI-endpoint reached	20	5
Turkey	6 (H1N1 A/California/07/2009) Egg-grown	2169	F	Normal (No NSI)	80	80
Turkey	6 (H1N1 A/California/07/2009) Egg-grown	2169	G	Normal (No NSI)	40	40
Turkey	6 (H1N1 A/California/07/2009) Egg-grown	2169	H	Normal (No NSI)	160	160
Turkey	6 (H1N1 A/California/07/2009) Egg-grown	2170	A	NSI-endpoint reached	160	80
Turkey	6 (H1N1 A/California/07/2009) Egg-grown	2170	B	Normal (No NSI)	20	10
Turkey	6 (H1N1 A/California/07/2009) Egg-grown	2170	C	NSI-endpoint reached	40	40
Turkey	6 (H1N1 A/California/07/2009) Egg-grown	2170	D	Normal (No NSI)	80	160
Turkey	6 (H1N1 A/California/07/2009) Egg-grown	2170	E	Normal (No NSI)	40	20
Turkey	6 (H1N1 A/California/07/2009) Egg-grown	2170	F	Normal (No NSI)	20	10
Turkey	6 (H1N1 A/California/07/2009) Egg-grown	2170	G	Normal (No NSI)	80	80
Turkey	6 (H1N1 A/California/07/2009) Egg-grown	2170	H	Normal (No NSI)	40	40
Turkey	6 (H1N1 A/California/07/2009) Egg-grown	2171	A	Normal (No NSI)	20	10
Turkey	6 (H1N1 A/California/07/2009) Egg-grown	2171	B	NSI-endpoint reached	80	80
Turkey	6 (H1N1 A/California/07/2009) Egg-grown	2171	C	Normal (No NSI)	80	80
Turkey	6 (H1N1 A/California/07/2009) Egg-grown	2171	D	Normal (No NSI)	40	20
Turkey	6 (H1N1 A/California/07/2009) Egg-grown	2171	E	NSI-endpoint reached	40	40
Turkey	6 (H1N1 A/California/07/2009) Egg-grown	2171	F	Normal (No NSI)	20	10
Turkey	6 (H1N1 A/California/07/2009) Egg-grown	2171	G	Normal (No NSI)	20	20
Turkey	6 (H1N1 A/California/07/2009) Egg-grown	2171	H	Normal (No NSI)	80	80
Turkey	6 (H1N1 A/California/07/2009) Egg-grown	2172	A	Normal (No NSI)	40	40
Turkey	6 (H1N1 A/California/07/2009) Egg-grown	2172	B	Normal (No NSI)	20	40
Turkey	6 (H1N1 A/California/07/2009) Egg-grown	2172	C	Normal (No NSI)	10	10
Turkey	6 (H1N1 A/California/07/2009) Egg-grown	2172	D	Fully Agglutinated	5	5
Turkey	6 (H1N1 A/California/07/2009) Egg-grown	2172	E	NSI - no endpoint	5	5
Turkey	6 (H1N1 A/California/07/2009) Egg-grown	2172	F	NSI-endpoint reached	40	40
Turkey	6 (H1N1 A/California/07/2009) Egg-grown	2172	G	Fully Agglutinated	5	5
Turkey	6 (H1N1 A/California/07/2009) Egg-grown	2172	H	Fully Agglutinated	5	5
Turkey	6 (H1N1 A/California/07/2009) Egg-grown	2173	A	Normal (No NSI)	20	20
Turkey	6 (H1N1 A/California/07/2009) Egg-grown	2173	B	NSI - no endpoint	5	40
Turkey	6 (H1N1 A/California/07/2009) Egg-grown	2173	C	Normal (No NSI)	10	10
Turkey	6 (H1N1 A/California/07/2009) Egg-grown	2173	D	Normal (No NSI)	10	20
Turkey	6 (H1N1 A/California/07/2009) Egg-grown	2173	E	Normal (No NSI)	10	40
Turkey	6 (H1N1 A/California/07/2009) Egg-grown	2173	F	Normal (No NSI)	80	80
Turkey	6 (H1N1 A/California/07/2009) Egg-grown	2173	G	Normal (No NSI)	40	20
Turkey	6 (H1N1 A/California/07/2009) Egg-grown	2173	H	Normal (No NSI)	40	80
Turkey	6 (H1N1 A/California/07/2009) Egg-grown	2174	A	NSI-endpoint reached	160	160
Turkey	6 (H1N1 A/California/07/2009) Egg-grown	2174	B	NSI-endpoint reached	80	80
Turkey	6 (H1N1 A/California/07/2009) Egg-grown	2174	C	Normal (No NSI)	40	40
Turkey	6 (H1N1 A/California/07/2009) Egg-grown	2174	D	NSI - no endpoint	5	5
Turkey	6 (H1N1 A/California/07/2009) Egg-grown	2174	E	NSI - no endpoint	5	5
Turkey	6 (H1N1 A/California/07/2009) Egg-grown	2174	F	Normal (No NSI)	80	80
Turkey	6 (H1N1 A/California/07/2009) Egg-grown	2174	G	NSI - no endpoint	5	5
Turkey	6 (H1N1 A/California/07/2009) Egg-grown	2174	H	Blank	Blank	Blank
Turkey	6 (H1N1 A/California/07/2009) Egg-grown	2175	A	Normal (No NSI)	40	40
Turkey	6 (H1N1 A/California/07/2009) Egg-grown	2175	B	Normal (No NSI)	40	40
Turkey	6 (H1N1 A/California/07/2009) Egg-grown	2175	C	Normal (No NSI)	160	160
Turkey	6 (H1N1 A/California/07/2009) Egg-grown	2175	D	NSI-endpoint reached	160	160
Turkey	6 (H1N1 A/California/07/2009) Egg-grown	2175	E	NSI-endpoint reached	320	320
Turkey	6 (H1N1 A/California/07/2009) Egg-grown	2175	F	NSI-endpoint reached	40	40
Turkey	6 (H1N1 A/California/07/2009) Egg-grown	2175	G	NSI-endpoint reached	160	160
Turkey	6 (H1N1 A/California/07/2009) Egg-grown	2175	H	NSI-endpoint reached	320	320
Turkey	6 (H1N1 A/California/07/2009) Egg-grown	2176	A	Normal (No NSI)	40	40
Turkey	6 (H1N1 A/California/07/2009) Egg-grown	2176	B	Normal (No NSI)	40	80
Turkey	6 (H1N1 A/California/07/2009) Egg-grown	2176	C	Normal (No NSI)	20	20
Turkey	6 (H1N1 A/California/07/2009) Egg-grown	2176	D	Normal (No NSI)	320	320
Turkey	6 (H1N1 A/California/07/2009) Egg-grown	2176	E	Normal (No NSI)	160	160
Turkey	6 (H1N1 A/California/07/2009) Egg-grown	2176	F	Normal (No NSI)	80	160
Turkey	6 (H1N1 A/California/07/2009) Egg-grown	2176	G	Normal (No NSI)	80	80
Turkey	6 (H1N1 A/California/07/2009) Egg-grown	2176	H	Normal (No NSI)	80	80
Turkey	6 (H1N1 A/California/07/2009) Egg-grown	2177	A	NSI-endpoint reached	160	160
Turkey	6 (H1N1 A/California/07/2009) Egg-grown	2177	B	NSI-endpoint reached	160	160
Turkey	6 (H1N1 A/California/07/2009) Egg-grown	2177	C	Normal (No NSI)	80	80
Turkey	6 (H1N1 A/California/07/2009) Egg-grown	2177	D	Normal (No NSI)	40	20
Turkey	6 (H1N1 A/California/07/2009) Egg-grown	2177	E	Normal (No NSI)	160	160
Turkey	6 (H1N1 A/California/07/2009) Egg-grown	2177	F	Normal (No NSI)	80	80
Turkey	6 (H1N1 A/California/07/2009) Egg-grown	2177	G	Normal (No NSI)	320	320
Turkey	6 (H1N1 A/California/07/2009) Egg-grown	2177	H	Blank	Blank	Blank
Turkey	6 (H1N1 A/California/07/2009) Egg-grown	2178	A	NSI - no endpoint	5	40
Turkey	6 (H1N1 A/California/07/2009) Egg-grown	2178	B	NSI - no endpoint	5	40
Turkey	6 (H1N1 A/California/07/2009) Egg-grown	2178	C	NSI - no endpoint	5	5
Turkey	6 (H1N1 A/California/07/2009) Egg-grown	2178	D	Normal (No NSI)	40	80
Turkey	6 (H1N1 A/California/07/2009) Egg-grown	2178	E	Normal (No NSI)	80	80
Turkey	6 (H1N1 A/California/07/2009) Egg-grown	2178	F	NSI - no endpoint	5	5
Turkey	6 (H1N1 A/California/07/2009) Egg-grown	2178	G	Normal (No NSI)	80	80
Turkey	6 (H1N1 A/California/07/2009) Egg-grown	2178	H	NSI-endpoint reached	20	40
Turkey	6 (H1N1 A/California/07/2009) Egg-grown	2179	A	Normal (No NSI)	40	40
Turkey	6 (H1N1 A/California/07/2009) Egg-grown	2179	B	NSI - no endpoint	5	10
Turkey	6 (H1N1 A/California/07/2009) Egg-grown	2179	C	Normal (No NSI)	160	160
Turkey	6 (H1N1 A/California/07/2009) Egg-grown	2179	D	Normal (No NSI)	20	20
Turkey	6 (H1N1 A/California/07/2009) Egg-grown	2179	E	NSI - no endpoint	5	5
Turkey	6 (H1N1 A/California/07/2009) Egg-grown	2179	F	Normal (No NSI)	10	10
Turkey	6 (H1N1 A/California/07/2009) Egg-grown	2179	G	Normal (No NSI)	80	80
Turkey	6 (H1N1 A/California/07/2009) Egg-grown	2179	H	Normal (No NSI)	40	80
Turkey	6 (H1N1 A/California/07/2009) Egg-grown	2180	A	Normal (No NSI)	10	10
Turkey	6 (H1N1 A/California/07/2009) Egg-grown	2180	B	Normal (No NSI)	20	80
Turkey	6 (H1N1 A/California/07/2009) Egg-grown	2180	C	NSI - no endpoint	5	5
Turkey	6 (H1N1 A/California/07/2009) Egg-grown	2180	D	Normal (No NSI)	40	80
Turkey	6 (H1N1 A/California/07/2009) Egg-grown	2180	E	Normal (No NSI)	80	160
Turkey	6 (H1N1 A/California/07/2009) Egg-grown	2180	F	NSI - no endpoint	5	10
Turkey	6 (H1N1 A/California/07/2009) Egg-grown	2180	G	Normal (No NSI)	80	80
Turkey	6 (H1N1 A/California/07/2009) Egg-grown	2180	H	Normal (No NSI)	80	160
Turkey	6 (H1N1 A/California/07/2009) Egg-grown	2181	A	Normal (No NSI)	80	80
Turkey	6 (H1N1 A/California/07/2009) Egg-grown	2181	B	Normal (No NSI)	80	80
Turkey	6 (H1N1 A/California/07/2009) Egg-grown	2181	C	Normal (No NSI)	80	80
Turkey	6 (H1N1 A/California/07/2009) Egg-grown	2181	D	Normal (No NSI)	80	80
Turkey	6 (H1N1 A/California/07/2009) Egg-grown	2181	E	Normal (No NSI)	80	80
Turkey	6 (H1N1 A/California/07/2009) Egg-grown	2181	F	Normal (No NSI)	20	10
Turkey	6 (H1N1 A/California/07/2009) Egg-grown	2181	G	Normal (No NSI)	80	80
Turkey	6 (H1N1 A/California/07/2009) Egg-grown	2181	H	NSI-endpoint reached	80	80
Turkey	6 (H1N1 A/California/07/2009) Egg-grown	2182	A	Normal (No NSI)	40	40
Turkey	6 (H1N1 A/California/07/2009) Egg-grown	2182	B	Normal (No NSI)	160	160
Turkey	6 (H1N1 A/California/07/2009) Egg-grown	2182	C	Normal (No NSI)	160	160
Turkey	6 (H1N1 A/California/07/2009) Egg-grown	2182	D	Normal (No NSI)	320	320
Turkey	6 (H1N1 A/California/07/2009) Egg-grown	2182	E	Normal (No NSI)	80	160
Turkey	6 (H1N1 A/California/07/2009) Egg-grown	2182	F	Normal (No NSI)	20	20
Turkey	6 (H1N1 A/California/07/2009) Egg-grown	2182	G	Normal (No NSI)	20	10
Turkey	6 (H1N1 A/California/07/2009) Egg-grown	2182	H	Normal (No NSI)	80	80
Turkey	6 (H1N1 A/California/07/2009) Egg-grown	2183	A	Normal (No NSI)	160	160
Turkey	6 (H1N1 A/California/07/2009) Egg-grown	2183	B	Normal (No NSI)	80	160
Turkey	6 (H1N1 A/California/07/2009) Egg-grown	2183	C	Normal (No NSI)	160	320
Turkey	6 (H1N1 A/California/07/2009) Egg-grown	2183	D	Normal (No NSI)	20	40
Turkey	6 (H1N1 A/California/07/2009) Egg-grown	2183	E	Normal (No NSI)	80	80
Turkey	6 (H1N1 A/California/07/2009) Egg-grown	2183	F	Normal (No NSI)	80	160
Turkey	6 (H1N1 A/California/07/2009) Egg-grown	2183	G	Normal (No NSI)	2560	2560
Turkey	6 (H1N1 A/California/07/2009) Egg-grown	2183	H	Normal (No NSI)	160	160
Turkey	6 (H1N1 A/California/07/2009) Egg-grown	2184	A	NSI-endpoint reached	160	160
Turkey	6 (H1N1 A/California/07/2009) Egg-grown	2184	B	Normal (No NSI)	40	40
Turkey	6 (H1N1 A/California/07/2009) Egg-grown	2184	C	Normal (No NSI)	20	20
Turkey	6 (H1N1 A/California/07/2009) Egg-grown	2184	D	Blank	Blank	Blank
Turkey	6 (H1N1 A/California/07/2009) Egg-grown	2184	E	Blank	Blank	Blank
Turkey	6 (H1N1 A/California/07/2009) Egg-grown	2184	F	Blank	Blank	Blank
Turkey	6 (H1N1 A/California/07/2009) Egg-grown	2184	G	Blank	Blank	Blank
Turkey	6 (H1N1 A/California/07/2009) Egg-grown	2184	H	Blank	Blank	Blank
Turkey	7 (B/Phuket/3073/2013) Egg-grown	2191	A	NSI-endpoint reached	640	1280
Turkey	7 (B/Phuket/3073/2013) Egg-grown	2191	B	NSI-endpoint reached	40	40
Turkey	7 (B/Phuket/3073/2013) Egg-grown	2191	C	NSI-endpoint reached	80	80
Turkey	7 (B/Phuket/3073/2013) Egg-grown	2191	D	NSI - no endpoint	5	5
Turkey	7 (B/Phuket/3073/2013) Egg-grown	2191	E	NSI - no endpoint	5	20
Turkey	7 (B/Phuket/3073/2013) Egg-grown	2191	F	NSI - no endpoint	5	5
Turkey	7 (B/Phuket/3073/2013) Egg-grown	2191	G	Normal (No NSI)	20	40
Turkey	7 (B/Phuket/3073/2013) Egg-grown	2191	H	Normal (No NSI)	10	20
Turkey	7 (B/Phuket/3073/2013) Egg-grown	2192	A	NSI-endpoint reached	320	320
Turkey	7 (B/Phuket/3073/2013) Egg-grown	2192	B	Fully Agglutinated	5	5
Turkey	7 (B/Phuket/3073/2013) Egg-grown	2192	C	Normal (No NSI)	10	5
Turkey	7 (B/Phuket/3073/2013) Egg-grown	2192	D	Normal (No NSI)	160	160
Turkey	7 (B/Phuket/3073/2013) Egg-grown	2192	E	Normal (No NSI)	20	40
Turkey	7 (B/Phuket/3073/2013) Egg-grown	2192	F	NSI-endpoint reached	160	160
Turkey	7 (B/Phuket/3073/2013) Egg-grown	2192	G	NSI-endpoint reached	80	80
Turkey	7 (B/Phuket/3073/2013) Egg-grown	2192	H	Normal (No NSI)	160	320
Turkey	7 (B/Phuket/3073/2013) Egg-grown	2193	A	NSI-endpoint reached	160	160
Turkey	7 (B/Phuket/3073/2013) Egg-grown	2193	B	NSI-endpoint reached	160	160
Turkey	7 (B/Phuket/3073/2013) Egg-grown	2193	C	Normal (No NSI)	160	160
Turkey	7 (B/Phuket/3073/2013) Egg-grown	2193	D	Fully Agglutinated	5	5
Turkey	7 (B/Phuket/3073/2013) Egg-grown	2193	E	Normal (No NSI)	160	160
Turkey	7 (B/Phuket/3073/2013) Egg-grown	2193	F	Fully Agglutinated	5	5
Turkey	7 (B/Phuket/3073/2013) Egg-grown	2193	G	NSI - no endpoint	5	20
Turkey	7 (B/Phuket/3073/2013) Egg-grown	2193	H	Normal (No NSI)	80	160
Turkey	7 (B/Phuket/3073/2013) Egg-grown	2194	A	NSI-endpoint reached	1280	640
Turkey	7 (B/Phuket/3073/2013) Egg-grown	2194	B	NSI-endpoint reached	160	160
Turkey	7 (B/Phuket/3073/2013) Egg-grown	2194	C	Normal (No NSI)	160	160
Turkey	7 (B/Phuket/3073/2013) Egg-grown	2194	D	Normal (No NSI)	160	160
Turkey	7 (B/Phuket/3073/2013) Egg-grown	2194	E	NSI-endpoint reached	80	80
Turkey	7 (B/Phuket/3073/2013) Egg-grown	2194	F	NSI-endpoint reached	80	80
Turkey	7 (B/Phuket/3073/2013) Egg-grown	2194	G	Normal (No NSI)	80	80
Turkey	7 (B/Phuket/3073/2013) Egg-grown	2194	H	Normal (No NSI)	80	40
Turkey	7 (B/Phuket/3073/2013) Egg-grown	2195	A	NSI-endpoint reached	160	160
Turkey	7 (B/Phuket/3073/2013) Egg-grown	2195	B	NSI - no endpoint	5	5
Turkey	7 (B/Phuket/3073/2013) Egg-grown	2195	C	Normal (No NSI)	40	40
Turkey	7 (B/Phuket/3073/2013) Egg-grown	2195	D	Normal (No NSI)	320	320
Turkey	7 (B/Phuket/3073/2013) Egg-grown	2195	E	Normal (No NSI)	1280	1280
Turkey	7 (B/Phuket/3073/2013) Egg-grown	2195	F	NSI-endpoint reached	160	160
Turkey	7 (B/Phuket/3073/2013) Egg-grown	2195	G	NSI-endpoint reached	160	160
Turkey	7 (B/Phuket/3073/2013) Egg-grown	2195	H	Normal (No NSI)	320	320
Turkey	7 (B/Phuket/3073/2013) Egg-grown	2196	A	NSI-endpoint reached	160	160
Turkey	7 (B/Phuket/3073/2013) Egg-grown	2196	B	NSI-endpoint reached	640	640
Turkey	7 (B/Phuket/3073/2013) Egg-grown	2196	C	Normal (No NSI)	320	160
Turkey	7 (B/Phuket/3073/2013) Egg-grown	2196	D	NSI-endpoint reached	320	160
Turkey	7 (B/Phuket/3073/2013) Egg-grown	2196	E	Normal (No NSI)	320	320
Turkey	7 (B/Phuket/3073/2013) Egg-grown	2196	F	Normal (No NSI)	80	40
Turkey	7 (B/Phuket/3073/2013) Egg-grown	2196	G	NSI-endpoint reached	320	320
Turkey	7 (B/Phuket/3073/2013) Egg-grown	2196	H	NSI-endpoint reached	320	320
Turkey	7 (B/Phuket/3073/2013) Egg-grown	2197	A	NSI-endpoint reached	80	160
Turkey	7 (B/Phuket/3073/2013) Egg-grown	2197	B	NSI-endpoint reached	80	640
Turkey	7 (B/Phuket/3073/2013) Egg-grown	2197	C	NSI - no endpoint	5	10
Turkey	7 (B/Phuket/3073/2013) Egg-grown	2197	D	Normal (No NSI)	80	160
Turkey	7 (B/Phuket/3073/2013) Egg-grown	2197	E	Fully Agglutinated	5	5
Turkey	7 (B/Phuket/3073/2013) Egg-grown	2197	F	NSI - no endpoint	5	5
Turkey	7 (B/Phuket/3073/2013) Egg-grown	2197	G	Normal (No NSI)	80	80
Turkey	7 (B/Phuket/3073/2013) Egg-grown	2197	H	Normal (No NSI)	20	40
Turkey	7 (B/Phuket/3073/2013) Egg-grown	2198	A	NSI - no endpoint	5	5
Turkey	7 (B/Phuket/3073/2013) Egg-grown	2198	B	NSI-endpoint reached	20	40
Turkey	7 (B/Phuket/3073/2013) Egg-grown	2198	C	NSI - no endpoint	5	5
Turkey	7 (B/Phuket/3073/2013) Egg-grown	2198	D	Normal (No NSI)	10	10
Turkey	7 (B/Phuket/3073/2013) Egg-grown	2198	E	NSI - no endpoint	5	10
Turkey	7 (B/Phuket/3073/2013) Egg-grown	2198	F	NSI-endpoint reached	40	5
Turkey	7 (B/Phuket/3073/2013) Egg-grown	2198	G	Normal (No NSI)	40	40
Turkey	7 (B/Phuket/3073/2013) Egg-grown	2198	H	Normal (No NSI)	40	40
Turkey	7 (B/Phuket/3073/2013) Egg-grown	2199	A	Normal (No NSI)	40	40
Turkey	7 (B/Phuket/3073/2013) Egg-grown	2199	B	NSI-endpoint reached	80	80
Turkey	7 (B/Phuket/3073/2013) Egg-grown	2199	C	NSI-endpoint reached	40	20
Turkey	7 (B/Phuket/3073/2013) Egg-grown	2199	D	Normal (No NSI)	160	160
Turkey	7 (B/Phuket/3073/2013) Egg-grown	2199	E	NSI - no endpoint	5	5
Turkey	7 (B/Phuket/3073/2013) Egg-grown	2199	F	NSI-endpoint reached	10	40
Turkey	7 (B/Phuket/3073/2013) Egg-grown	2199	G	Normal (No NSI)	40	40
Turkey	7 (B/Phuket/3073/2013) Egg-grown	2199	H	NSI-endpoint reached	80	160
Turkey	7 (B/Phuket/3073/2013) Egg-grown	2200	A	NSI-endpoint reached	80	80
Turkey	7 (B/Phuket/3073/2013) Egg-grown	2200	B	NSI-endpoint reached	640	640
Turkey	7 (B/Phuket/3073/2013) Egg-grown	2200	C	NSI-endpoint reached	20	5
Turkey	7 (B/Phuket/3073/2013) Egg-grown	2200	D	Normal (No NSI)	160	160
Turkey	7 (B/Phuket/3073/2013) Egg-grown	2200	E	NSI-endpoint reached	40	40
Turkey	7 (B/Phuket/3073/2013) Egg-grown	2200	F	NSI-endpoint reached	40	40
Turkey	7 (B/Phuket/3073/2013) Egg-grown	2200	G	Normal (No NSI)	80	160
Turkey	7 (B/Phuket/3073/2013) Egg-grown	2200	H	Normal (No NSI)	160	320
Turkey	7 (B/Phuket/3073/2013) Egg-grown	2201	A	NSI-endpoint reached	80	80
Turkey	7 (B/Phuket/3073/2013) Egg-grown	2201	B	NSI-endpoint reached	320	320
Turkey	7 (B/Phuket/3073/2013) Egg-grown	2201	C	NSI-endpoint reached	40	40
Turkey	7 (B/Phuket/3073/2013) Egg-grown	2201	D	Normal (No NSI)	160	160
Turkey	7 (B/Phuket/3073/2013) Egg-grown	2201	E	NSI-endpoint reached	80	80
Turkey	7 (B/Phuket/3073/2013) Egg-grown	2201	F	NSI-endpoint reached	160	160
Turkey	7 (B/Phuket/3073/2013) Egg-grown	2201	G	NSI-endpoint reached	160	160
Turkey	7 (B/Phuket/3073/2013) Egg-grown	2201	H	Normal (No NSI)	80	80
Turkey	7 (B/Phuket/3073/2013) Egg-grown	2202	A	Normal (No NSI)	80	40
Turkey	7 (B/Phuket/3073/2013) Egg-grown	2202	B	NSI-endpoint reached	320	320
Turkey	7 (B/Phuket/3073/2013) Egg-grown	2202	C	Normal (No NSI)	80	160
Turkey	7 (B/Phuket/3073/2013) Egg-grown	2202	D	Normal (No NSI)	160	160
Turkey	7 (B/Phuket/3073/2013) Egg-grown	2202	E	NSI-endpoint reached	160	160
Turkey	7 (B/Phuket/3073/2013) Egg-grown	2202	F	Normal (No NSI)	80	80
Turkey	7 (B/Phuket/3073/2013) Egg-grown	2202	G	NSI-endpoint reached	160	160
Turkey	7 (B/Phuket/3073/2013) Egg-grown	2202	H	NSI-endpoint reached	160	160
Turkey	7 (B/Phuket/3073/2013) Egg-grown	2203	A	NSI - no endpoint	5	5
Turkey	7 (B/Phuket/3073/2013) Egg-grown	2203	B	Normal (No NSI)	40	80
Turkey	7 (B/Phuket/3073/2013) Egg-grown	2203	C	Normal (No NSI)	80	80
Turkey	7 (B/Phuket/3073/2013) Egg-grown	2203	D	Fully Agglutinated	5	5
Turkey	7 (B/Phuket/3073/2013) Egg-grown	2203	E	Normal (No NSI)	80	80
Turkey	7 (B/Phuket/3073/2013) Egg-grown	2203	F	Normal (No NSI)	160	160
Turkey	7 (B/Phuket/3073/2013) Egg-grown	2203	G	Fully Agglutinated	5	5
Turkey	7 (B/Phuket/3073/2013) Egg-grown	2203	H	Fully Agglutinated	5	5
Turkey	7 (B/Phuket/3073/2013) Egg-grown	2204	A	Normal (No NSI)	40	40
Turkey	7 (B/Phuket/3073/2013) Egg-grown	2204	B	NSI - no endpoint	5	10
Turkey	7 (B/Phuket/3073/2013) Egg-grown	2204	C	Normal (No NSI)	10	10
Turkey	7 (B/Phuket/3073/2013) Egg-grown	2204	D	Normal (No NSI)	80	80
Turkey	7 (B/Phuket/3073/2013) Egg-grown	2204	E	Normal (No NSI)	80	160
Turkey	7 (B/Phuket/3073/2013) Egg-grown	2204	F	Normal (No NSI)	80	160
Turkey	7 (B/Phuket/3073/2013) Egg-grown	2204	G	Normal (No NSI)	80	80
Turkey	7 (B/Phuket/3073/2013) Egg-grown	2204	H	Normal (No NSI)	40	80
Turkey	7 (B/Phuket/3073/2013) Egg-grown	2205	A	NSI - no endpoint	5	5
Turkey	7 (B/Phuket/3073/2013) Egg-grown	2205	B	Fully Agglutinated	5	5
Turkey	7 (B/Phuket/3073/2013) Egg-grown	2205	C	NSI - no endpoint	5	5
Turkey	7 (B/Phuket/3073/2013) Egg-grown	2205	D	NSI - no endpoint	5	5
Turkey	7 (B/Phuket/3073/2013) Egg-grown	2205	E	NSI - no endpoint	5	5
Turkey	7 (B/Phuket/3073/2013) Egg-grown	2205	F	Normal (No NSI)	20	40
Turkey	7 (B/Phuket/3073/2013) Egg-grown	2205	G	NSI - no endpoint	5	10
Turkey	7 (B/Phuket/3073/2013) Egg-grown	2205	H	Blank	Blank	Blank
Turkey	7 (B/Phuket/3073/2013) Egg-grown	2206	A	Normal (No NSI)	320	320
Turkey	7 (B/Phuket/3073/2013) Egg-grown	2206	B	Normal (No NSI)	160	160
Turkey	7 (B/Phuket/3073/2013) Egg-grown	2206	C	Normal (No NSI)	320	320
Turkey	7 (B/Phuket/3073/2013) Egg-grown	2206	D	NSI-endpoint reached	160	80
Turkey	7 (B/Phuket/3073/2013) Egg-grown	2206	E	NSI-endpoint reached	320	320
Turkey	7 (B/Phuket/3073/2013) Egg-grown	2206	F	NSI-endpoint reached	160	160
Turkey	7 (B/Phuket/3073/2013) Egg-grown	2206	G	NSI-endpoint reached	320	320
Turkey	7 (B/Phuket/3073/2013) Egg-grown	2206	H	NSI-endpoint reached	160	160
Turkey	7 (B/Phuket/3073/2013) Egg-grown	2207	A	NSI-endpoint reached	160	160
Turkey	7 (B/Phuket/3073/2013) Egg-grown	2207	B	NSI-endpoint reached	160	160
Turkey	7 (B/Phuket/3073/2013) Egg-grown	2207	C	Normal (No NSI)	20	20
Turkey	7 (B/Phuket/3073/2013) Egg-grown	2207	D	Normal (No NSI)	320	320
Turkey	7 (B/Phuket/3073/2013) Egg-grown	2207	E	Normal (No NSI)	160	160
Turkey	7 (B/Phuket/3073/2013) Egg-grown	2207	F	Normal (No NSI)	160	320
Turkey	7 (B/Phuket/3073/2013) Egg-grown	2207	G	NSI-endpoint reached	320	320
Turkey	7 (B/Phuket/3073/2013) Egg-grown	2207	H	Normal (No NSI)	80	80
Turkey	7 (B/Phuket/3073/2013) Egg-grown	2208	A	NSI-endpoint reached	160	160
Turkey	7 (B/Phuket/3073/2013) Egg-grown	2208	B	NSI - no endpoint	5	5
Turkey	7 (B/Phuket/3073/2013) Egg-grown	2208	C	Normal (No NSI)	160	160
Turkey	7 (B/Phuket/3073/2013) Egg-grown	2208	D	Normal (No NSI)	20	20
Turkey	7 (B/Phuket/3073/2013) Egg-grown	2208	E	Normal (No NSI)	640	640
Turkey	7 (B/Phuket/3073/2013) Egg-grown	2208	F	Normal (No NSI)	40	40
Turkey	7 (B/Phuket/3073/2013) Egg-grown	2208	G	Normal (No NSI)	1280	1280
Turkey	7 (B/Phuket/3073/2013) Egg-grown	2208	H	Blank	Blank	Blank
Turkey	7 (B/Phuket/3073/2013) Egg-grown	2209	A	NSI - no endpoint	5	40
Turkey	7 (B/Phuket/3073/2013) Egg-grown	2209	B	NSI-endpoint reached	80	160
Turkey	7 (B/Phuket/3073/2013) Egg-grown	2209	C	NSI - no endpoint	5	10
Turkey	7 (B/Phuket/3073/2013) Egg-grown	2209	D	Normal (No NSI)	40	80
Turkey	7 (B/Phuket/3073/2013) Egg-grown	2209	E	Normal (No NSI)	80	80
Turkey	7 (B/Phuket/3073/2013) Egg-grown	2209	F	NSI - no endpoint	5	5
Turkey	7 (B/Phuket/3073/2013) Egg-grown	2209	G	NSI - no endpoint	5	10
Turkey	7 (B/Phuket/3073/2013) Egg-grown	2209	H	NSI-endpoint reached	20	40
Turkey	7 (B/Phuket/3073/2013) Egg-grown	2210	A	Normal (No NSI)	20	20
Turkey	7 (B/Phuket/3073/2013) Egg-grown	2210	B	Normal (No NSI)	20	20
Turkey	7 (B/Phuket/3073/2013) Egg-grown	2210	C	NSI - no endpoint	5	10
Turkey	7 (B/Phuket/3073/2013) Egg-grown	2210	D	Normal (No NSI)	80	80
Turkey	7 (B/Phuket/3073/2013) Egg-grown	2210	E	NSI - no endpoint	5	5
Turkey	7 (B/Phuket/3073/2013) Egg-grown	2210	F	Normal (No NSI)	160	320
Turkey	7 (B/Phuket/3073/2013) Egg-grown	2210	G	Normal (No NSI)	80	160
Turkey	7 (B/Phuket/3073/2013) Egg-grown	2210	H	Normal (No NSI)	20	40
Turkey	7 (B/Phuket/3073/2013) Egg-grown	2211	A	NSI-endpoint reached	640	640
Turkey	7 (B/Phuket/3073/2013) Egg-grown	2211	B	NSI-endpoint reached	160	160
Turkey	7 (B/Phuket/3073/2013) Egg-grown	2211	C	Normal (No NSI)	40	40
Turkey	7 (B/Phuket/3073/2013) Egg-grown	2211	D	Normal (No NSI)	80	80
Turkey	7 (B/Phuket/3073/2013) Egg-grown	2211	E	NSI-endpoint reached	160	160
Turkey	7 (B/Phuket/3073/2013) Egg-grown	2211	F	Normal (No NSI)	80	80
Turkey	7 (B/Phuket/3073/2013) Egg-grown	2211	G	Normal (No NSI)	20	20
Turkey	7 (B/Phuket/3073/2013) Egg-grown	2211	H	NSI-endpoint reached	160	160
Turkey	7 (B/Phuket/3073/2013) Egg-grown	2212	A	Normal (No NSI)	80	40
Turkey	7 (B/Phuket/3073/2013) Egg-grown	2212	B	Normal (No NSI)	80	80
Turkey	7 (B/Phuket/3073/2013) Egg-grown	2212	C	Normal (No NSI)	160	160
Turkey	7 (B/Phuket/3073/2013) Egg-grown	2212	D	Normal (No NSI)	160	160
Turkey	7 (B/Phuket/3073/2013) Egg-grown	2212	E	NSI-endpoint reached	40	40
Turkey	7 (B/Phuket/3073/2013) Egg-grown	2212	F	Normal (No NSI)	160	160
Turkey	7 (B/Phuket/3073/2013) Egg-grown	2212	G	Normal (No NSI)	40	20
Turkey	7 (B/Phuket/3073/2013) Egg-grown	2212	H	Normal (No NSI)	640	640
Turkey	7 (B/Phuket/3073/2013) Egg-grown	2213	A	Normal (No NSI)	320	320
Turkey	7 (B/Phuket/3073/2013) Egg-grown	2213	B	Normal (No NSI)	320	320
Turkey	7 (B/Phuket/3073/2013) Egg-grown	2213	C	Normal (No NSI)	80	80
Turkey	7 (B/Phuket/3073/2013) Egg-grown	2213	D	NSI-endpoint reached	320	160
Turkey	7 (B/Phuket/3073/2013) Egg-grown	2213	E	Normal (No NSI)	40	40
Turkey	7 (B/Phuket/3073/2013) Egg-grown	2213	F	Normal (No NSI)	40	20
Turkey	7 (B/Phuket/3073/2013) Egg-grown	2213	G	Normal (No NSI)	1280	640
Turkey	7 (B/Phuket/3073/2013) Egg-grown	2213	H	Normal (No NSI)	1280	1280
Guinea Pig	8 (H3N2 A/Alaska/232/2015) Egg-grown	2214	A	Normal (No NSI)	20	40
Guinea Pig	8 (H3N2 A/Alaska/232/2015) Egg-grown	2214	B	Normal (No NSI)	80	80
Guinea Pig	8 (H3N2 A/Alaska/232/2015) Egg-grown	2214	C	Normal (No NSI)	10	20
Guinea Pig	8 (H3N2 A/Alaska/232/2015) Egg-grown	2214	D	NSI - no endpoint	5	5
Guinea Pig	8 (H3N2 A/Alaska/232/2015) Egg-grown	2214	E	Normal (No NSI)	20	20
Guinea Pig	8 (H3N2 A/Alaska/232/2015) Egg-grown	2214	F	Normal (No NSI)	40	40
Guinea Pig	8 (H3N2 A/Alaska/232/2015) Egg-grown	2214	G	NSI - no endpoint	5	20
Guinea Pig	8 (H3N2 A/Alaska/232/2015) Egg-grown	2214	H	Normal (No NSI)	160	320
Guinea Pig	8 (H3N2 A/Alaska/232/2015) Egg-grown	2215	A	Normal (No NSI)	10	20
Guinea Pig	8 (H3N2 A/Alaska/232/2015) Egg-grown	2215	B	Normal (No NSI)	10	10
Guinea Pig	8 (H3N2 A/Alaska/232/2015) Egg-grown	2215	C	NSI - no endpoint	5	10
Guinea Pig	8 (H3N2 A/Alaska/232/2015) Egg-grown	2215	D	Fully Agglutinated	5	5
Guinea Pig	8 (H3N2 A/Alaska/232/2015) Egg-grown	2215	E	Fully Agglutinated	5	5
Guinea Pig	8 (H3N2 A/Alaska/232/2015) Egg-grown	2215	F	Normal (No NSI)	10	10
Guinea Pig	8 (H3N2 A/Alaska/232/2015) Egg-grown	2215	G	Fully Agglutinated	5	5
Guinea Pig	8 (H3N2 A/Alaska/232/2015) Egg-grown	2215	H	Fully Agglutinated	5	5
Guinea Pig	8 (H3N2 A/Alaska/232/2015) Egg-grown	2216	A	Normal (No NSI)	10	10
Guinea Pig	8 (H3N2 A/Alaska/232/2015) Egg-grown	2216	B	Normal (No NSI)	10	10
Guinea Pig	8 (H3N2 A/Alaska/232/2015) Egg-grown	2216	C	NSI - no endpoint	5	10
Guinea Pig	8 (H3N2 A/Alaska/232/2015) Egg-grown	2216	D	Fully Agglutinated	5	5
Guinea Pig	8 (H3N2 A/Alaska/232/2015) Egg-grown	2216	E	NSI - no endpoint	5	10
Guinea Pig	8 (H3N2 A/Alaska/232/2015) Egg-grown	2216	F	Fully Agglutinated	5	5
Guinea Pig	8 (H3N2 A/Alaska/232/2015) Egg-grown	2216	G	Normal (No NSI)	20	20
Guinea Pig	8 (H3N2 A/Alaska/232/2015) Egg-grown	2216	H	Fully Agglutinated	5	5
Guinea Pig	8 (H3N2 A/Alaska/232/2015) Egg-grown	2217	A	Normal (No NSI)	160	160
Guinea Pig	8 (H3N2 A/Alaska/232/2015) Egg-grown	2217	B	Normal (No NSI)	160	160
Guinea Pig	8 (H3N2 A/Alaska/232/2015) Egg-grown	2217	C	Normal (No NSI)	80	80
Guinea Pig	8 (H3N2 A/Alaska/232/2015) Egg-grown	2217	D	Normal (No NSI)	40	40
Guinea Pig	8 (H3N2 A/Alaska/232/2015) Egg-grown	2217	E	Normal (No NSI)	40	40
Guinea Pig	8 (H3N2 A/Alaska/232/2015) Egg-grown	2217	F	Normal (No NSI)	40	40
Guinea Pig	8 (H3N2 A/Alaska/232/2015) Egg-grown	2217	G	Normal (No NSI)	10	10
Guinea Pig	8 (H3N2 A/Alaska/232/2015) Egg-grown	2217	H	Normal (No NSI)	320	320
Guinea Pig	8 (H3N2 A/Alaska/232/2015) Egg-grown	2218	A	Normal (No NSI)	20	20
Guinea Pig	8 (H3N2 A/Alaska/232/2015) Egg-grown	2218	B	Normal (No NSI)	10	10
Guinea Pig	8 (H3N2 A/Alaska/232/2015) Egg-grown	2218	C	Normal (No NSI)	40	40
Guinea Pig	8 (H3N2 A/Alaska/232/2015) Egg-grown	2218	D	Normal (No NSI)	10	10
Guinea Pig	8 (H3N2 A/Alaska/232/2015) Egg-grown	2218	E	Normal (No NSI)	40	40
Guinea Pig	8 (H3N2 A/Alaska/232/2015) Egg-grown	2218	F	Normal (No NSI)	40	40
Guinea Pig	8 (H3N2 A/Alaska/232/2015) Egg-grown	2218	G	Normal (No NSI)	160	160
Guinea Pig	8 (H3N2 A/Alaska/232/2015) Egg-grown	2218	H	Normal (No NSI)	40	40
Guinea Pig	8 (H3N2 A/Alaska/232/2015) Egg-grown	2219	A	Normal (No NSI)	20	20
Guinea Pig	8 (H3N2 A/Alaska/232/2015) Egg-grown	2219	B	Normal (No NSI)	80	40
Guinea Pig	8 (H3N2 A/Alaska/232/2015) Egg-grown	2219	C	Normal (No NSI)	320	160
Guinea Pig	8 (H3N2 A/Alaska/232/2015) Egg-grown	2219	D	Normal (No NSI)	160	80
Guinea Pig	8 (H3N2 A/Alaska/232/2015) Egg-grown	2219	E	Normal (No NSI)	40	40
Guinea Pig	8 (H3N2 A/Alaska/232/2015) Egg-grown	2219	F	Normal (No NSI)	40	40
Guinea Pig	8 (H3N2 A/Alaska/232/2015) Egg-grown	2219	G	Normal (No NSI)	640	640
Guinea Pig	8 (H3N2 A/Alaska/232/2015) Egg-grown	2219	H	Normal (No NSI)	20	20
Guinea Pig	8 (H3N2 A/Alaska/232/2015) Egg-grown	2220	A	Normal (No NSI)	20	20
Guinea Pig	8 (H3N2 A/Alaska/232/2015) Egg-grown	2220	B	Normal (No NSI)	320	320
Guinea Pig	8 (H3N2 A/Alaska/232/2015) Egg-grown	2220	C	Normal (No NSI)	20	20
Guinea Pig	8 (H3N2 A/Alaska/232/2015) Egg-grown	2220	D	NSI - no endpoint	5	20
Guinea Pig	8 (H3N2 A/Alaska/232/2015) Egg-grown	2220	E	Normal (No NSI)	40	40
Guinea Pig	8 (H3N2 A/Alaska/232/2015) Egg-grown	2220	F	Normal (No NSI)	80	80
Guinea Pig	8 (H3N2 A/Alaska/232/2015) Egg-grown	2220	G	Normal (No NSI)	80	80
Guinea Pig	8 (H3N2 A/Alaska/232/2015) Egg-grown	2220	H	Normal (No NSI)	80	80
Guinea Pig	8 (H3N2 A/Alaska/232/2015) Egg-grown	2221	A	Normal (No NSI)	10	10
Guinea Pig	8 (H3N2 A/Alaska/232/2015) Egg-grown	2221	B	NSI - no endpoint	5	10
Guinea Pig	8 (H3N2 A/Alaska/232/2015) Egg-grown	2221	C	NSI - no endpoint	5	10
Guinea Pig	8 (H3N2 A/Alaska/232/2015) Egg-grown	2221	D	Fully Agglutinated	5	5
Guinea Pig	8 (H3N2 A/Alaska/232/2015) Egg-grown	2221	E	Normal (No NSI)	20	20
Guinea Pig	8 (H3N2 A/Alaska/232/2015) Egg-grown	2221	F	Fully Agglutinated	5	5
Guinea Pig	8 (H3N2 A/Alaska/232/2015) Egg-grown	2221	G	NSI-endpoint reached	160	160
Guinea Pig	8 (H3N2 A/Alaska/232/2015) Egg-grown	2221	H	Normal (No NSI)	10	20
Guinea Pig	8 (H3N2 A/Alaska/232/2015) Egg-grown	2222	A	Normal (No NSI)	20	20
Guinea Pig	8 (H3N2 A/Alaska/232/2015) Egg-grown	2222	B	Normal (No NSI)	80	80
Guinea Pig	8 (H3N2 A/Alaska/232/2015) Egg-grown	2222	C	Normal (No NSI)	10	10
Guinea Pig	8 (H3N2 A/Alaska/232/2015) Egg-grown	2222	D	Normal (No NSI)	160	160
Guinea Pig	8 (H3N2 A/Alaska/232/2015) Egg-grown	2222	E	Normal (No NSI)	160	160
Guinea Pig	8 (H3N2 A/Alaska/232/2015) Egg-grown	2222	F	NSI - no endpoint	5	10
Guinea Pig	8 (H3N2 A/Alaska/232/2015) Egg-grown	2222	G	Normal (No NSI)	20	20
Guinea Pig	8 (H3N2 A/Alaska/232/2015) Egg-grown	2222	H	Normal (No NSI)	10	10
Guinea Pig	8 (H3N2 A/Alaska/232/2015) Egg-grown	2223	A	Normal (No NSI)	20	20
Guinea Pig	8 (H3N2 A/Alaska/232/2015) Egg-grown	2223	B	Normal (No NSI)	640	320
Guinea Pig	8 (H3N2 A/Alaska/232/2015) Egg-grown	2223	C	Normal (No NSI)	80	80
Guinea Pig	8 (H3N2 A/Alaska/232/2015) Egg-grown	2223	D	NSI - no endpoint	5	5
Guinea Pig	8 (H3N2 A/Alaska/232/2015) Egg-grown	2223	E	Normal (No NSI)	80	80
Guinea Pig	8 (H3N2 A/Alaska/232/2015) Egg-grown	2223	F	Normal (No NSI)	80	80
Guinea Pig	8 (H3N2 A/Alaska/232/2015) Egg-grown	2223	G	Normal (No NSI)	320	320
Guinea Pig	8 (H3N2 A/Alaska/232/2015) Egg-grown	2223	H	Normal (No NSI)	640	640
Guinea Pig	8 (H3N2 A/Alaska/232/2015) Egg-grown	2224	A	Normal (No NSI)	160	160
Guinea Pig	8 (H3N2 A/Alaska/232/2015) Egg-grown	2224	B	Normal (No NSI)	10	10
Guinea Pig	8 (H3N2 A/Alaska/232/2015) Egg-grown	2224	C	Normal (No NSI)	20	20
Guinea Pig	8 (H3N2 A/Alaska/232/2015) Egg-grown	2224	D	Normal (No NSI)	320	160
Guinea Pig	8 (H3N2 A/Alaska/232/2015) Egg-grown	2224	E	Normal (No NSI)	320	320
Guinea Pig	8 (H3N2 A/Alaska/232/2015) Egg-grown	2224	F	Normal (No NSI)	40	40
Guinea Pig	8 (H3N2 A/Alaska/232/2015) Egg-grown	2224	G	Normal (No NSI)	160	160
Guinea Pig	8 (H3N2 A/Alaska/232/2015) Egg-grown	2224	H	Normal (No NSI)	20	20
Guinea Pig	8 (H3N2 A/Alaska/232/2015) Egg-grown	2225	A	Normal (No NSI)	40	40
Guinea Pig	8 (H3N2 A/Alaska/232/2015) Egg-grown	2225	B	Normal (No NSI)	320	160
Guinea Pig	8 (H3N2 A/Alaska/232/2015) Egg-grown	2225	C	Normal (No NSI)	20	20
Guinea Pig	8 (H3N2 A/Alaska/232/2015) Egg-grown	2225	D	Normal (No NSI)	80	80
Guinea Pig	8 (H3N2 A/Alaska/232/2015) Egg-grown	2225	E	Normal (No NSI)	80	80
Guinea Pig	8 (H3N2 A/Alaska/232/2015) Egg-grown	2225	F	Normal (No NSI)	20	20
Guinea Pig	8 (H3N2 A/Alaska/232/2015) Egg-grown	2225	G	Normal (No NSI)	40	40
Guinea Pig	8 (H3N2 A/Alaska/232/2015) Egg-grown	2225	H	Normal (No NSI)	40	40
Guinea Pig	8 (H3N2 A/Alaska/232/2015) Egg-grown	2226	A	NSI - no endpoint	5	5
Guinea Pig	8 (H3N2 A/Alaska/232/2015) Egg-grown	2226	B	Normal (No NSI)	10	10
Guinea Pig	8 (H3N2 A/Alaska/232/2015) Egg-grown	2226	C	NSI - no endpoint	5	5
Guinea Pig	8 (H3N2 A/Alaska/232/2015) Egg-grown	2226	D	Fully Agglutinated	5	5
Guinea Pig	8 (H3N2 A/Alaska/232/2015) Egg-grown	2226	E	Fully Agglutinated	5	5
Guinea Pig	8 (H3N2 A/Alaska/232/2015) Egg-grown	2226	F	Fully Agglutinated	5	5
Guinea Pig	8 (H3N2 A/Alaska/232/2015) Egg-grown	2226	G	NSI - no endpoint	5	10
Guinea Pig	8 (H3N2 A/Alaska/232/2015) Egg-grown	2226	H	NSI-endpoint reached	40	40
Guinea Pig	8 (H3N2 A/Alaska/232/2015) Egg-grown	2227	A	Normal (No NSI)	10	10
Guinea Pig	8 (H3N2 A/Alaska/232/2015) Egg-grown	2227	B	NSI - no endpoint	5	10
Guinea Pig	8 (H3N2 A/Alaska/232/2015) Egg-grown	2227	C	Normal (No NSI)	20	20
Guinea Pig	8 (H3N2 A/Alaska/232/2015) Egg-grown	2227	D	NSI - no endpoint	5	10
Guinea Pig	8 (H3N2 A/Alaska/232/2015) Egg-grown	2227	E	Fully Agglutinated	5	5
Guinea Pig	8 (H3N2 A/Alaska/232/2015) Egg-grown	2227	F	Normal (No NSI)	20	20
Guinea Pig	8 (H3N2 A/Alaska/232/2015) Egg-grown	2227	G	Fully Agglutinated	5	5
Guinea Pig	8 (H3N2 A/Alaska/232/2015) Egg-grown	2227	H	Normal (No NSI)	20	40
Guinea Pig	8 (H3N2 A/Alaska/232/2015) Egg-grown	2228	A	Fully Agglutinated	5	5
Guinea Pig	8 (H3N2 A/Alaska/232/2015) Egg-grown	2228	B	Normal (No NSI)	10	10
Guinea Pig	8 (H3N2 A/Alaska/232/2015) Egg-grown	2228	C	Normal (No NSI)	40	40
Guinea Pig	8 (H3N2 A/Alaska/232/2015) Egg-grown	2228	D	NSI - no endpoint	5	10
Guinea Pig	8 (H3N2 A/Alaska/232/2015) Egg-grown	2228	E	NSI - no endpoint	5	10
Guinea Pig	8 (H3N2 A/Alaska/232/2015) Egg-grown	2228	F	Normal (No NSI)	80	80
Guinea Pig	8 (H3N2 A/Alaska/232/2015) Egg-grown	2228	G	Normal (No NSI)	10	10
Guinea Pig	8 (H3N2 A/Alaska/232/2015) Egg-grown	2228	H	Blank	Blank	Blank
Guinea Pig	8 (H3N2 A/Alaska/232/2015) Egg-grown	2229	A	NSI - no endpoint	5	5
Guinea Pig	8 (H3N2 A/Alaska/232/2015) Egg-grown	2229	B	Normal (No NSI)	20	20
Guinea Pig	8 (H3N2 A/Alaska/232/2015) Egg-grown	2229	C	Normal (No NSI)	80	80
Guinea Pig	8 (H3N2 A/Alaska/232/2015) Egg-grown	2229	D	Normal (No NSI)	320	320
Guinea Pig	8 (H3N2 A/Alaska/232/2015) Egg-grown	2229	E	NSI-endpoint reached	160	80
Guinea Pig	8 (H3N2 A/Alaska/232/2015) Egg-grown	2229	F	NSI - no endpoint	5	10
Guinea Pig	8 (H3N2 A/Alaska/232/2015) Egg-grown	2229	G	Normal (No NSI)	80	80
Guinea Pig	8 (H3N2 A/Alaska/232/2015) Egg-grown	2229	H	NSI-endpoint reached	160	160
Guinea Pig	8 (H3N2 A/Alaska/232/2015) Egg-grown	2230	A	Normal (No NSI)	40	40
Guinea Pig	8 (H3N2 A/Alaska/232/2015) Egg-grown	2230	B	Normal (No NSI)	160	160
Guinea Pig	8 (H3N2 A/Alaska/232/2015) Egg-grown	2230	C	Normal (No NSI)	160	80
Guinea Pig	8 (H3N2 A/Alaska/232/2015) Egg-grown	2230	D	Normal (No NSI)	160	160
Guinea Pig	8 (H3N2 A/Alaska/232/2015) Egg-grown	2230	E	Normal (No NSI)	80	80
Guinea Pig	8 (H3N2 A/Alaska/232/2015) Egg-grown	2230	F	Normal (No NSI)	80	80
Guinea Pig	8 (H3N2 A/Alaska/232/2015) Egg-grown	2230	G	Fully Agglutinated	5	5
Guinea Pig	8 (H3N2 A/Alaska/232/2015) Egg-grown	2230	H	Normal (No NSI)	320	640
Guinea Pig	8 (H3N2 A/Alaska/232/2015) Egg-grown	2231	A	NSI-endpoint reached	80	80
Guinea Pig	8 (H3N2 A/Alaska/232/2015) Egg-grown	2231	B	Normal (No NSI)	160	160
Guinea Pig	8 (H3N2 A/Alaska/232/2015) Egg-grown	2231	C	Normal (No NSI)	320	320
Guinea Pig	8 (H3N2 A/Alaska/232/2015) Egg-grown	2231	D	Normal (No NSI)	160	80
Guinea Pig	8 (H3N2 A/Alaska/232/2015) Egg-grown	2231	E	Normal (No NSI)	320	160
Guinea Pig	8 (H3N2 A/Alaska/232/2015) Egg-grown	2231	F	Normal (No NSI)	160	160
Guinea Pig	8 (H3N2 A/Alaska/232/2015) Egg-grown	2231	G	Normal (No NSI)	40	40
Guinea Pig	8 (H3N2 A/Alaska/232/2015) Egg-grown	2231	H	Blank	Blank	Blank
Guinea Pig	8 (H3N2 A/Alaska/232/2015) Egg-grown	2232	A	NSI - no endpoint	5	10
Guinea Pig	8 (H3N2 A/Alaska/232/2015) Egg-grown	2232	B	Normal (No NSI)	40	40
Guinea Pig	8 (H3N2 A/Alaska/232/2015) Egg-grown	2232	C	NSI - no endpoint	5	10
Guinea Pig	8 (H3N2 A/Alaska/232/2015) Egg-grown	2232	D	NSI - no endpoint	5	10
Guinea Pig	8 (H3N2 A/Alaska/232/2015) Egg-grown	2232	E	Normal (No NSI)	160	160
Guinea Pig	8 (H3N2 A/Alaska/232/2015) Egg-grown	2232	F	Normal (No NSI)	10	10
Guinea Pig	8 (H3N2 A/Alaska/232/2015) Egg-grown	2232	G	Normal (No NSI)	20	20
Guinea Pig	8 (H3N2 A/Alaska/232/2015) Egg-grown	2232	H	Normal (No NSI)	10	10
Guinea Pig	8 (H3N2 A/Alaska/232/2015) Egg-grown	2233	A	Normal (No NSI)	10	10
Guinea Pig	8 (H3N2 A/Alaska/232/2015) Egg-grown	2233	B	Normal (No NSI)	20	20
Guinea Pig	8 (H3N2 A/Alaska/232/2015) Egg-grown	2233	C	Normal (No NSI)	20	20
Guinea Pig	8 (H3N2 A/Alaska/232/2015) Egg-grown	2233	D	Normal (No NSI)	80	80
Guinea Pig	8 (H3N2 A/Alaska/232/2015) Egg-grown	2233	E	Fully Agglutinated	5	5
Guinea Pig	8 (H3N2 A/Alaska/232/2015) Egg-grown	2233	F	Normal (No NSI)	20	20
Guinea Pig	8 (H3N2 A/Alaska/232/2015) Egg-grown	2233	G	Normal (No NSI)	80	80
Guinea Pig	8 (H3N2 A/Alaska/232/2015) Egg-grown	2233	H	Normal (No NSI)	40	40
Guinea Pig	8 (H3N2 A/Alaska/232/2015) Egg-grown	2234	A	Fully Agglutinated	5	5
Guinea Pig	8 (H3N2 A/Alaska/232/2015) Egg-grown	2234	B	NSI - no endpoint	5	10
Guinea Pig	8 (H3N2 A/Alaska/232/2015) Egg-grown	2234	C	Normal (No NSI)	20	20
Guinea Pig	8 (H3N2 A/Alaska/232/2015) Egg-grown	2234	D	Normal (No NSI)	10	10
Guinea Pig	8 (H3N2 A/Alaska/232/2015) Egg-grown	2234	E	Normal (No NSI)	80	80
Guinea Pig	8 (H3N2 A/Alaska/232/2015) Egg-grown	2234	F	Normal (No NSI)	10	10
Guinea Pig	8 (H3N2 A/Alaska/232/2015) Egg-grown	2234	G	Normal (No NSI)	10	10
Guinea Pig	8 (H3N2 A/Alaska/232/2015) Egg-grown	2234	H	Normal (No NSI)	10	10
Guinea Pig	8 (H3N2 A/Alaska/232/2015) Egg-grown	2235	A	Normal (No NSI)	40	40
Guinea Pig	8 (H3N2 A/Alaska/232/2015) Egg-grown	2235	B	Normal (No NSI)	160	80
Guinea Pig	8 (H3N2 A/Alaska/232/2015) Egg-grown	2235	C	Normal (No NSI)	160	80
Guinea Pig	8 (H3N2 A/Alaska/232/2015) Egg-grown	2235	D	Normal (No NSI)	80	40
Guinea Pig	8 (H3N2 A/Alaska/232/2015) Egg-grown	2235	E	Normal (No NSI)	320	160
Guinea Pig	8 (H3N2 A/Alaska/232/2015) Egg-grown	2235	F	Normal (No NSI)	80	40
Guinea Pig	8 (H3N2 A/Alaska/232/2015) Egg-grown	2235	G	Normal (No NSI)	640	320
Guinea Pig	8 (H3N2 A/Alaska/232/2015) Egg-grown	2235	H	Normal (No NSI)	320	160
Guinea Pig	8 (H3N2 A/Alaska/232/2015) Egg-grown	2236	A	Normal (No NSI)	320	320
Guinea Pig	8 (H3N2 A/Alaska/232/2015) Egg-grown	2236	B	Normal (No NSI)	40	40
Guinea Pig	8 (H3N2 A/Alaska/232/2015) Egg-grown	2236	C	Normal (No NSI)	320	160
Guinea Pig	8 (H3N2 A/Alaska/232/2015) Egg-grown	2236	D	Normal (No NSI)	160	160
Guinea Pig	8 (H3N2 A/Alaska/232/2015) Egg-grown	2236	E	Normal (No NSI)	80	80
Guinea Pig	8 (H3N2 A/Alaska/232/2015) Egg-grown	2236	F	Normal (No NSI)	320	160
Guinea Pig	8 (H3N2 A/Alaska/232/2015) Egg-grown	2236	G	Normal (No NSI)	40	40
Guinea Pig	8 (H3N2 A/Alaska/232/2015) Egg-grown	2236	H	Normal (No NSI)	40	40
Guinea Pig	8 (H3N2 A/Alaska/232/2015) Egg-grown	2237	A	Normal (No NSI)	1280	640
Guinea Pig	8 (H3N2 A/Alaska/232/2015) Egg-grown	2237	B	Normal (No NSI)	80	80
Guinea Pig	8 (H3N2 A/Alaska/232/2015) Egg-grown	2237	C	Normal (No NSI)	1280	1280
Guinea Pig	8 (H3N2 A/Alaska/232/2015) Egg-grown	2237	D	Normal (No NSI)	320	320
Guinea Pig	8 (H3N2 A/Alaska/232/2015) Egg-grown	2237	E	Normal (No NSI)	40	40
Guinea Pig	8 (H3N2 A/Alaska/232/2015) Egg-grown	2237	F	Normal (No NSI)	320	320
Guinea Pig	8 (H3N2 A/Alaska/232/2015) Egg-grown	2237	G	Normal (No NSI)	640	640
Guinea Pig	8 (H3N2 A/Alaska/232/2015) Egg-grown	2237	H	Normal (No NSI)	20	20
Guinea Pig	9 (H3N2 A/Texas/88/2016) Cell-grown	2238	A	Normal (No NSI)	20	20
Guinea Pig	9 (H3N2 A/Texas/88/2016) Cell-grown	2238	B	Normal (No NSI)	160	40
Guinea Pig	9 (H3N2 A/Texas/88/2016) Cell-grown	2238	C	Normal (No NSI)	20	20
Guinea Pig	9 (H3N2 A/Texas/88/2016) Cell-grown	2238	D	Fully Agglutinated	5	5
Guinea Pig	9 (H3N2 A/Texas/88/2016) Cell-grown	2238	E	Normal (No NSI)	10	10
Guinea Pig	9 (H3N2 A/Texas/88/2016) Cell-grown	2238	F	Normal (No NSI)	40	80
Guinea Pig	9 (H3N2 A/Texas/88/2016) Cell-grown	2238	G	Normal (No NSI)	40	40
Guinea Pig	9 (H3N2 A/Texas/88/2016) Cell-grown	2238	H	Normal (No NSI)	80	160
Guinea Pig	9 (H3N2 A/Texas/88/2016) Cell-grown	2239	A	Normal (No NSI)	20	20
Guinea Pig	9 (H3N2 A/Texas/88/2016) Cell-grown	2239	B	Normal (No NSI)	10	10
Guinea Pig	9 (H3N2 A/Texas/88/2016) Cell-grown	2239	C	NSI - no endpoint	5	10
Guinea Pig	9 (H3N2 A/Texas/88/2016) Cell-grown	2239	D	Fully Agglutinated	5	5
Guinea Pig	9 (H3N2 A/Texas/88/2016) Cell-grown	2239	E	Fully Agglutinated	5	5
Guinea Pig	9 (H3N2 A/Texas/88/2016) Cell-grown	2239	F	Normal (No NSI)	10	10
Guinea Pig	9 (H3N2 A/Texas/88/2016) Cell-grown	2239	G	Fully Agglutinated	5	5
Guinea Pig	9 (H3N2 A/Texas/88/2016) Cell-grown	2239	H	NSI - no endpoint	5	5
Guinea Pig	9 (H3N2 A/Texas/88/2016) Cell-grown	2240	A	Normal (No NSI)	20	20
Guinea Pig	9 (H3N2 A/Texas/88/2016) Cell-grown	2240	B	NSI - no endpoint	5	5
Guinea Pig	9 (H3N2 A/Texas/88/2016) Cell-grown	2240	C	Fully Agglutinated	5	5
Guinea Pig	9 (H3N2 A/Texas/88/2016) Cell-grown	2240	D	NSI - no endpoint	5	5
Guinea Pig	9 (H3N2 A/Texas/88/2016) Cell-grown	2240	E	Normal (No NSI)	40	40
Guinea Pig	9 (H3N2 A/Texas/88/2016) Cell-grown	2240	F	Fully Agglutinated	5	5
Guinea Pig	9 (H3N2 A/Texas/88/2016) Cell-grown	2240	G	Normal (No NSI)	20	40
Guinea Pig	9 (H3N2 A/Texas/88/2016) Cell-grown	2240	H	Fully Agglutinated	5	5
Guinea Pig	9 (H3N2 A/Texas/88/2016) Cell-grown	2241	A	Normal (No NSI)	80	80
Guinea Pig	9 (H3N2 A/Texas/88/2016) Cell-grown	2241	B	Normal (No NSI)	80	80
Guinea Pig	9 (H3N2 A/Texas/88/2016) Cell-grown	2241	C	Normal (No NSI)	160	80
Guinea Pig	9 (H3N2 A/Texas/88/2016) Cell-grown	2241	D	Normal (No NSI)	20	20
Guinea Pig	9 (H3N2 A/Texas/88/2016) Cell-grown	2241	E	Normal (No NSI)	20	20
Guinea Pig	9 (H3N2 A/Texas/88/2016) Cell-grown	2241	F	Normal (No NSI)	40	40
Guinea Pig	9 (H3N2 A/Texas/88/2016) Cell-grown	2241	G	Normal (No NSI)	10	10
Guinea Pig	9 (H3N2 A/Texas/88/2016) Cell-grown	2241	H	Normal (No NSI)	80	80
Guinea Pig	9 (H3N2 A/Texas/88/2016) Cell-grown	2242	A	Normal (No NSI)	40	20
Guinea Pig	9 (H3N2 A/Texas/88/2016) Cell-grown	2242	B	Normal (No NSI)	80	40
Guinea Pig	9 (H3N2 A/Texas/88/2016) Cell-grown	2242	C	Normal (No NSI)	80	40
Guinea Pig	9 (H3N2 A/Texas/88/2016) Cell-grown	2242	D	Normal (No NSI)	40	20
Guinea Pig	9 (H3N2 A/Texas/88/2016) Cell-grown	2242	E	Normal (No NSI)	80	80
Guinea Pig	9 (H3N2 A/Texas/88/2016) Cell-grown	2242	F	Normal (No NSI)	80	80
Guinea Pig	9 (H3N2 A/Texas/88/2016) Cell-grown	2242	G	Normal (No NSI)	160	160
Guinea Pig	9 (H3N2 A/Texas/88/2016) Cell-grown	2242	H	Normal (No NSI)	10	20
Guinea Pig	9 (H3N2 A/Texas/88/2016) Cell-grown	2243	A	Normal (No NSI)	20	20
Guinea Pig	9 (H3N2 A/Texas/88/2016) Cell-grown	2243	B	Normal (No NSI)	20	20
Guinea Pig	9 (H3N2 A/Texas/88/2016) Cell-grown	2243	C	Normal (No NSI)	20	20
Guinea Pig	9 (H3N2 A/Texas/88/2016) Cell-grown	2243	D	NSI - no endpoint	5	20
Guinea Pig	9 (H3N2 A/Texas/88/2016) Cell-grown	2243	E	NSI - no endpoint	5	5
Guinea Pig	9 (H3N2 A/Texas/88/2016) Cell-grown	2243	F	Normal (No NSI)	40	40
Guinea Pig	9 (H3N2 A/Texas/88/2016) Cell-grown	2243	G	Normal (No NSI)	640	640
Guinea Pig	9 (H3N2 A/Texas/88/2016) Cell-grown	2243	H	Normal (No NSI)	80	80
Guinea Pig	9 (H3N2 A/Texas/88/2016) Cell-grown	2244	A	Normal (No NSI)	10	10
Guinea Pig	9 (H3N2 A/Texas/88/2016) Cell-grown	2244	B	Normal (No NSI)	40	40
Guinea Pig	9 (H3N2 A/Texas/88/2016) Cell-grown	2244	C	Normal (No NSI)	40	40
Guinea Pig	9 (H3N2 A/Texas/88/2016) Cell-grown	2244	D	Normal (No NSI)	40	40
Guinea Pig	9 (H3N2 A/Texas/88/2016) Cell-grown	2244	E	Normal (No NSI)	40	40
Guinea Pig	9 (H3N2 A/Texas/88/2016) Cell-grown	2244	F	Normal (No NSI)	160	80
Guinea Pig	9 (H3N2 A/Texas/88/2016) Cell-grown	2244	G	Normal (No NSI)	160	80
Guinea Pig	9 (H3N2 A/Texas/88/2016) Cell-grown	2244	H	Normal (No NSI)	320	320
Guinea Pig	9 (H3N2 A/Texas/88/2016) Cell-grown	2245	A	Normal (No NSI)	20	20
Guinea Pig	9 (H3N2 A/Texas/88/2016) Cell-grown	2245	B	NSI - no endpoint	5	10
Guinea Pig	9 (H3N2 A/Texas/88/2016) Cell-grown	2245	C	NSI - no endpoint	5	10
Guinea Pig	9 (H3N2 A/Texas/88/2016) Cell-grown	2245	D	NSI - no endpoint	5	10
Guinea Pig	9 (H3N2 A/Texas/88/2016) Cell-grown	2245	E	Normal (No NSI)	10	10
Guinea Pig	9 (H3N2 A/Texas/88/2016) Cell-grown	2245	F	NSI - no endpoint	5	10
Guinea Pig	9 (H3N2 A/Texas/88/2016) Cell-grown	2245	G	NSI-endpoint reached	160	160
Guinea Pig	9 (H3N2 A/Texas/88/2016) Cell-grown	2245	H	NSI - no endpoint	5	5
Guinea Pig	9 (H3N2 A/Texas/88/2016) Cell-grown	2246	A	Normal (No NSI)	20	40
Guinea Pig	9 (H3N2 A/Texas/88/2016) Cell-grown	2246	B	NSI - no endpoint	5	5
Guinea Pig	9 (H3N2 A/Texas/88/2016) Cell-grown	2246	C	Normal (No NSI)	10	10
Guinea Pig	9 (H3N2 A/Texas/88/2016) Cell-grown	2246	D	Normal (No NSI)	40	40
Guinea Pig	9 (H3N2 A/Texas/88/2016) Cell-grown	2246	E	Normal (No NSI)	40	40
Guinea Pig	9 (H3N2 A/Texas/88/2016) Cell-grown	2246	F	NSI - no endpoint	5	10
Guinea Pig	9 (H3N2 A/Texas/88/2016) Cell-grown	2246	G	Normal (No NSI)	20	20
Guinea Pig	9 (H3N2 A/Texas/88/2016) Cell-grown	2246	H	NSI - no endpoint	5	10
Guinea Pig	9 (H3N2 A/Texas/88/2016) Cell-grown	2247	A	Normal (No NSI)	10	10
Guinea Pig	9 (H3N2 A/Texas/88/2016) Cell-grown	2247	B	Normal (No NSI)	80	80
Guinea Pig	9 (H3N2 A/Texas/88/2016) Cell-grown	2247	C	Normal (No NSI)	80	80
Guinea Pig	9 (H3N2 A/Texas/88/2016) Cell-grown	2247	D	NSI - no endpoint	5	10
Guinea Pig	9 (H3N2 A/Texas/88/2016) Cell-grown	2247	E	Normal (No NSI)	80	40
Guinea Pig	9 (H3N2 A/Texas/88/2016) Cell-grown	2247	F	Normal (No NSI)	160	80
Guinea Pig	9 (H3N2 A/Texas/88/2016) Cell-grown	2247	G	Normal (No NSI)	320	160
Guinea Pig	9 (H3N2 A/Texas/88/2016) Cell-grown	2247	H	Normal (No NSI)	640	640
Guinea Pig	9 (H3N2 A/Texas/88/2016) Cell-grown	2248	A	Normal (No NSI)	80	80
Guinea Pig	9 (H3N2 A/Texas/88/2016) Cell-grown	2248	B	Normal (No NSI)	10	10
Guinea Pig	9 (H3N2 A/Texas/88/2016) Cell-grown	2248	C	Normal (No NSI)	10	20
Guinea Pig	9 (H3N2 A/Texas/88/2016) Cell-grown	2248	D	Normal (No NSI)	640	640
Guinea Pig	9 (H3N2 A/Texas/88/2016) Cell-grown	2248	E	Normal (No NSI)	80	80
Guinea Pig	9 (H3N2 A/Texas/88/2016) Cell-grown	2248	F	Normal (No NSI)	10	10
Guinea Pig	9 (H3N2 A/Texas/88/2016) Cell-grown	2248	G	NSI-endpoint reached	160	160
Guinea Pig	9 (H3N2 A/Texas/88/2016) Cell-grown	2248	H	Normal (No NSI)	10	10
Guinea Pig	9 (H3N2 A/Texas/88/2016) Cell-grown	2249	A	Normal (No NSI)	40	40
Guinea Pig	9 (H3N2 A/Texas/88/2016) Cell-grown	2249	B	Normal (No NSI)	40	40
Guinea Pig	9 (H3N2 A/Texas/88/2016) Cell-grown	2249	C	Normal (No NSI)	20	20
Guinea Pig	9 (H3N2 A/Texas/88/2016) Cell-grown	2249	D	Normal (No NSI)	40	40
Guinea Pig	9 (H3N2 A/Texas/88/2016) Cell-grown	2249	E	Normal (No NSI)	40	40
Guinea Pig	9 (H3N2 A/Texas/88/2016) Cell-grown	2249	F	Normal (No NSI)	10	10
Guinea Pig	9 (H3N2 A/Texas/88/2016) Cell-grown	2249	G	Normal (No NSI)	40	40
Guinea Pig	9 (H3N2 A/Texas/88/2016) Cell-grown	2249	H	Fully Agglutinated	5	5
Guinea Pig	9 (H3N2 A/Texas/88/2016) Cell-grown	2250	A	Normal (No NSI)	320	320
Guinea Pig	9 (H3N2 A/Texas/88/2016) Cell-grown	2250	B	Normal (No NSI)	160	160
Guinea Pig	9 (H3N2 A/Texas/88/2016) Cell-grown	2250	C	Normal (No NSI)	40	80
Guinea Pig	9 (H3N2 A/Texas/88/2016) Cell-grown	2250	D	Blank	Blank	Blank
Guinea Pig	9 (H3N2 A/Texas/88/2016) Cell-grown	2250	E	Blank	Blank	Blank
Guinea Pig	9 (H3N2 A/Texas/88/2016) Cell-grown	2250	F	Blank	Blank	Blank
Guinea Pig	9 (H3N2 A/Texas/88/2016) Cell-grown	2250	G	Blank	Blank	Blank
Guinea Pig	9 (H3N2 A/Texas/88/2016) Cell-grown	2250	H	Blank	Blank	Blank
Guinea Pig	9 (H3N2 A/Texas/88/2016) Cell-grown	2251	A	Fully Agglutinated	5	5
Guinea Pig	9 (H3N2 A/Texas/88/2016) Cell-grown	2251	B	Normal (No NSI)	10	10
Guinea Pig	9 (H3N2 A/Texas/88/2016) Cell-grown	2251	C	Fully Agglutinated	5	5
Guinea Pig	9 (H3N2 A/Texas/88/2016) Cell-grown	2251	D	NSI - no endpoint	5	10
Guinea Pig	9 (H3N2 A/Texas/88/2016) Cell-grown	2251	E	Fully Agglutinated	5	5
Guinea Pig	9 (H3N2 A/Texas/88/2016) Cell-grown	2251	F	Normal (No NSI)	40	80
Guinea Pig	9 (H3N2 A/Texas/88/2016) Cell-grown	2251	G	Fully Agglutinated	5	5
Guinea Pig	9 (H3N2 A/Texas/88/2016) Cell-grown	2251	H	Normal (No NSI)	20	20
Guinea Pig	9 (H3N2 A/Texas/88/2016) Cell-grown	2252	A	Fully Agglutinated	5	5
Guinea Pig	9 (H3N2 A/Texas/88/2016) Cell-grown	2252	B	NSI - no endpoint	5	10
Guinea Pig	9 (H3N2 A/Texas/88/2016) Cell-grown	2252	C	NSI - no endpoint	5	10
Guinea Pig	9 (H3N2 A/Texas/88/2016) Cell-grown	2252	D	NSI - no endpoint	5	10
Guinea Pig	9 (H3N2 A/Texas/88/2016) Cell-grown	2252	E	NSI - no endpoint	5	5
Guinea Pig	9 (H3N2 A/Texas/88/2016) Cell-grown	2252	F	Normal (No NSI)	10	10
Guinea Pig	9 (H3N2 A/Texas/88/2016) Cell-grown	2252	G	Fully Agglutinated	5	5
Guinea Pig	9 (H3N2 A/Texas/88/2016) Cell-grown	2252	H	Normal (No NSI)	20	40
Guinea Pig	9 (H3N2 A/Texas/88/2016) Cell-grown	2253	A	NSI - no endpoint	5	5
Guinea Pig	9 (H3N2 A/Texas/88/2016) Cell-grown	2253	B	NSI - no endpoint	5	10
Guinea Pig	9 (H3N2 A/Texas/88/2016) Cell-grown	2253	C	Normal (No NSI)	10	10
Guinea Pig	9 (H3N2 A/Texas/88/2016) Cell-grown	2253	D	NSI - no endpoint	5	10
Guinea Pig	9 (H3N2 A/Texas/88/2016) Cell-grown	2253	E	NSI - no endpoint	5	10
Guinea Pig	9 (H3N2 A/Texas/88/2016) Cell-grown	2253	F	Normal (No NSI)	20	40
Guinea Pig	9 (H3N2 A/Texas/88/2016) Cell-grown	2253	G	Fully Agglutinated	5	5
Guinea Pig	9 (H3N2 A/Texas/88/2016) Cell-grown	2253	H	Blank	Blank	Blank
Guinea Pig	9 (H3N2 A/Texas/88/2016) Cell-grown	2254	A	NSI - no endpoint	5	20
Guinea Pig	9 (H3N2 A/Texas/88/2016) Cell-grown	2254	B	Normal (No NSI)	40	40
Guinea Pig	9 (H3N2 A/Texas/88/2016) Cell-grown	2254	C	Normal (No NSI)	160	80
Guinea Pig	9 (H3N2 A/Texas/88/2016) Cell-grown	2254	D	Normal (No NSI)	160	160
Guinea Pig	9 (H3N2 A/Texas/88/2016) Cell-grown	2254	E	NSI-endpoint reached	80	80
Guinea Pig	9 (H3N2 A/Texas/88/2016) Cell-grown	2254	F	Normal (No NSI)	80	80
Guinea Pig	9 (H3N2 A/Texas/88/2016) Cell-grown	2254	G	Normal (No NSI)	40	40
Guinea Pig	9 (H3N2 A/Texas/88/2016) Cell-grown	2254	H	NSI-endpoint reached	160	160
Guinea Pig	9 (H3N2 A/Texas/88/2016) Cell-grown	2255	A	Normal (No NSI)	40	40
Guinea Pig	9 (H3N2 A/Texas/88/2016) Cell-grown	2255	B	Normal (No NSI)	160	160
Guinea Pig	9 (H3N2 A/Texas/88/2016) Cell-grown	2255	C	Normal (No NSI)	160	160
Guinea Pig	9 (H3N2 A/Texas/88/2016) Cell-grown	2255	D	Normal (No NSI)	160	160
Guinea Pig	9 (H3N2 A/Texas/88/2016) Cell-grown	2255	E	NSI-endpoint reached	160	160
Guinea Pig	9 (H3N2 A/Texas/88/2016) Cell-grown	2255	F	Normal (No NSI)	80	40
Guinea Pig	9 (H3N2 A/Texas/88/2016) Cell-grown	2255	G	NSI-endpoint reached	80	40
Guinea Pig	9 (H3N2 A/Texas/88/2016) Cell-grown	2255	H	Normal (No NSI)	320	320
Guinea Pig	9 (H3N2 A/Texas/88/2016) Cell-grown	2256	A	NSI-endpoint reached	160	80
Guinea Pig	9 (H3N2 A/Texas/88/2016) Cell-grown	2256	B	Normal (No NSI)	160	160
Guinea Pig	9 (H3N2 A/Texas/88/2016) Cell-grown	2256	C	Normal (No NSI)	40	40
Guinea Pig	9 (H3N2 A/Texas/88/2016) Cell-grown	2256	D	Normal (No NSI)	320	80
Guinea Pig	9 (H3N2 A/Texas/88/2016) Cell-grown	2256	E	Normal (No NSI)	320	320
Guinea Pig	9 (H3N2 A/Texas/88/2016) Cell-grown	2256	F	Normal (No NSI)	80	80
Guinea Pig	9 (H3N2 A/Texas/88/2016) Cell-grown	2256	G	Normal (No NSI)	20	20
Guinea Pig	9 (H3N2 A/Texas/88/2016) Cell-grown	2256	H	Blank	Blank	Blank
Guinea Pig	9 (H3N2 A/Texas/88/2016) Cell-grown	2257	A	NSI - no endpoint	5	10
Guinea Pig	9 (H3N2 A/Texas/88/2016) Cell-grown	2257	B	NSI - no endpoint	5	40
Guinea Pig	9 (H3N2 A/Texas/88/2016) Cell-grown	2257	C	NSI - no endpoint	5	10
Guinea Pig	9 (H3N2 A/Texas/88/2016) Cell-grown	2257	D	NSI - no endpoint	5	10
Guinea Pig	9 (H3N2 A/Texas/88/2016) Cell-grown	2257	E	Normal (No NSI)	160	160
Guinea Pig	9 (H3N2 A/Texas/88/2016) Cell-grown	2257	F	NSI - no endpoint	5	10
Guinea Pig	9 (H3N2 A/Texas/88/2016) Cell-grown	2257	G	Normal (No NSI)	10	10
Guinea Pig	9 (H3N2 A/Texas/88/2016) Cell-grown	2257	H	NSI - no endpoint	5	10
Guinea Pig	9 (H3N2 A/Texas/88/2016) Cell-grown	2258	A	NSI - no endpoint	5	10
Guinea Pig	9 (H3N2 A/Texas/88/2016) Cell-grown	2258	B	NSI - no endpoint	5	10
Guinea Pig	9 (H3N2 A/Texas/88/2016) Cell-grown	2258	C	Normal (No NSI)	20	20
Guinea Pig	9 (H3N2 A/Texas/88/2016) Cell-grown	2258	D	NSI - no endpoint	5	10
Guinea Pig	9 (H3N2 A/Texas/88/2016) Cell-grown	2258	E	NSI - no endpoint	5	10
Guinea Pig	9 (H3N2 A/Texas/88/2016) Cell-grown	2258	F	Normal (No NSI)	20	20
Guinea Pig	9 (H3N2 A/Texas/88/2016) Cell-grown	2258	G	NSI-endpoint reached	20	40
Guinea Pig	9 (H3N2 A/Texas/88/2016) Cell-grown	2258	H	NSI - no endpoint	5	40
Guinea Pig	9 (H3N2 A/Texas/88/2016) Cell-grown	2259	A	NSI - no endpoint	5	5
Guinea Pig	9 (H3N2 A/Texas/88/2016) Cell-grown	2259	B	NSI - no endpoint	5	160
Guinea Pig	9 (H3N2 A/Texas/88/2016) Cell-grown	2259	C	Normal (No NSI)	10	10
Guinea Pig	9 (H3N2 A/Texas/88/2016) Cell-grown	2259	D	Normal (No NSI)	10	10
Guinea Pig	9 (H3N2 A/Texas/88/2016) Cell-grown	2259	E	Normal (No NSI)	20	40
Guinea Pig	9 (H3N2 A/Texas/88/2016) Cell-grown	2259	F	Normal (No NSI)	10	10
Guinea Pig	9 (H3N2 A/Texas/88/2016) Cell-grown	2259	G	Normal (No NSI)	20	20
Guinea Pig	9 (H3N2 A/Texas/88/2016) Cell-grown	2259	H	NSI - no endpoint	5	80
Guinea Pig	9 (H3N2 A/Texas/88/2016) Cell-grown	2260	A	Normal (No NSI)	80	80
Guinea Pig	9 (H3N2 A/Texas/88/2016) Cell-grown	2260	B	Normal (No NSI)	80	80
Guinea Pig	9 (H3N2 A/Texas/88/2016) Cell-grown	2260	C	Normal (No NSI)	80	80
Guinea Pig	9 (H3N2 A/Texas/88/2016) Cell-grown	2260	D	Normal (No NSI)	40	40
Guinea Pig	9 (H3N2 A/Texas/88/2016) Cell-grown	2260	E	Normal (No NSI)	640	320
Guinea Pig	9 (H3N2 A/Texas/88/2016) Cell-grown	2260	F	Normal (No NSI)	320	160
Guinea Pig	9 (H3N2 A/Texas/88/2016) Cell-grown	2260	G	Normal (No NSI)	320	160
Guinea Pig	9 (H3N2 A/Texas/88/2016) Cell-grown	2260	H	Normal (No NSI)	320	320
Guinea Pig	9 (H3N2 A/Texas/88/2016) Cell-grown	2261	A	Normal (No NSI)	320	320
Guinea Pig	9 (H3N2 A/Texas/88/2016) Cell-grown	2261	B	Normal (No NSI)	80	40
Guinea Pig	9 (H3N2 A/Texas/88/2016) Cell-grown	2261	C	Normal (No NSI)	640	320
Guinea Pig	9 (H3N2 A/Texas/88/2016) Cell-grown	2261	D	Normal (No NSI)	160	80
Guinea Pig	9 (H3N2 A/Texas/88/2016) Cell-grown	2261	E	Normal (No NSI)	160	80
Guinea Pig	9 (H3N2 A/Texas/88/2016) Cell-grown	2261	F	Normal (No NSI)	40	40
Guinea Pig	9 (H3N2 A/Texas/88/2016) Cell-grown	2261	G	NSI - no endpoint	5	10
Guinea Pig	9 (H3N2 A/Texas/88/2016) Cell-grown	2261	H	Normal (No NSI)	40	40
Guinea Pig	9 (H3N2 A/Texas/88/2016) Cell-grown	2263	A	Normal (No NSI)	320	320
Guinea Pig	9 (H3N2 A/Texas/88/2016) Cell-grown	2263	B	Normal (No NSI)	160	160
Guinea Pig	9 (H3N2 A/Texas/88/2016) Cell-grown	2263	C	Normal (No NSI)	640	640
Guinea Pig	9 (H3N2 A/Texas/88/2016) Cell-grown	2263	D	Normal (No NSI)	160	160
Guinea Pig	9 (H3N2 A/Texas/88/2016) Cell-grown	2263	E	Normal (No NSI)	80	80
Guinea Pig	9 (H3N2 A/Texas/88/2016) Cell-grown	2263	F	Normal (No NSI)	80	80
Guinea Pig	9 (H3N2 A/Texas/88/2016) Cell-grown	2263	G	Normal (No NSI)	640	640
Guinea Pig	9 (H3N2 A/Texas/88/2016) Cell-grown	2263	H	Normal (No NSI)	80	80
Guinea Pig	10 (H3N2 A/Hong Kong/4801/2014) Cell-grown	2264	A	Normal (No NSI)	20	20
Guinea Pig	10 (H3N2 A/Hong Kong/4801/2014) Cell-grown	2264	B	Normal (No NSI)	80	80
Guinea Pig	10 (H3N2 A/Hong Kong/4801/2014) Cell-grown	2264	C	Normal (No NSI)	40	40
Guinea Pig	10 (H3N2 A/Hong Kong/4801/2014) Cell-grown	2264	D	NSI - no endpoint	5	10
Guinea Pig	10 (H3N2 A/Hong Kong/4801/2014) Cell-grown	2264	E	Normal (No NSI)	80	80
Guinea Pig	10 (H3N2 A/Hong Kong/4801/2014) Cell-grown	2264	F	Normal (No NSI)	40	80
Guinea Pig	10 (H3N2 A/Hong Kong/4801/2014) Cell-grown	2264	G	Normal (No NSI)	20	20
Guinea Pig	10 (H3N2 A/Hong Kong/4801/2014) Cell-grown	2264	H	Normal (No NSI)	80	80
Guinea Pig	10 (H3N2 A/Hong Kong/4801/2014) Cell-grown	2265	A	Normal (No NSI)	40	40
Guinea Pig	10 (H3N2 A/Hong Kong/4801/2014) Cell-grown	2265	B	Normal (No NSI)	20	20
Guinea Pig	10 (H3N2 A/Hong Kong/4801/2014) Cell-grown	2265	C	NSI - no endpoint	5	10
Guinea Pig	10 (H3N2 A/Hong Kong/4801/2014) Cell-grown	2265	D	Fully Agglutinated	5	5
Guinea Pig	10 (H3N2 A/Hong Kong/4801/2014) Cell-grown	2265	E	Normal (No NSI)	40	20
Guinea Pig	10 (H3N2 A/Hong Kong/4801/2014) Cell-grown	2265	F	Normal (No NSI)	10	10
Guinea Pig	10 (H3N2 A/Hong Kong/4801/2014) Cell-grown	2265	G	Normal (No NSI)	10	10
Guinea Pig	10 (H3N2 A/Hong Kong/4801/2014) Cell-grown	2265	H	NSI - no endpoint	5	10
Guinea Pig	10 (H3N2 A/Hong Kong/4801/2014) Cell-grown	2266	A	Normal (No NSI)	20	20
Guinea Pig	10 (H3N2 A/Hong Kong/4801/2014) Cell-grown	2266	B	Normal (No NSI)	20	20
Guinea Pig	10 (H3N2 A/Hong Kong/4801/2014) Cell-grown	2266	C	Normal (No NSI)	20	40
Guinea Pig	10 (H3N2 A/Hong Kong/4801/2014) Cell-grown	2266	D	Normal (No NSI)	10	10
Guinea Pig	10 (H3N2 A/Hong Kong/4801/2014) Cell-grown	2266	E	Normal (No NSI)	40	40
Guinea Pig	10 (H3N2 A/Hong Kong/4801/2014) Cell-grown	2266	F	Fully Agglutinated	5	5
Guinea Pig	10 (H3N2 A/Hong Kong/4801/2014) Cell-grown	2266	G	Normal (No NSI)	80	80
Guinea Pig	10 (H3N2 A/Hong Kong/4801/2014) Cell-grown	2266	H	NSI - no endpoint	5	10
Guinea Pig	10 (H3N2 A/Hong Kong/4801/2014) Cell-grown	2267	A	Normal (No NSI)	40	40
Guinea Pig	10 (H3N2 A/Hong Kong/4801/2014) Cell-grown	2267	B	Normal (No NSI)	160	160
Guinea Pig	10 (H3N2 A/Hong Kong/4801/2014) Cell-grown	2267	C	Normal (No NSI)	80	80
Guinea Pig	10 (H3N2 A/Hong Kong/4801/2014) Cell-grown	2267	D	Normal (No NSI)	40	20
Guinea Pig	10 (H3N2 A/Hong Kong/4801/2014) Cell-grown	2267	E	Normal (No NSI)	160	80
Guinea Pig	10 (H3N2 A/Hong Kong/4801/2014) Cell-grown	2267	F	Normal (No NSI)	40	40
Guinea Pig	10 (H3N2 A/Hong Kong/4801/2014) Cell-grown	2267	G	Normal (No NSI)	20	20
Guinea Pig	10 (H3N2 A/Hong Kong/4801/2014) Cell-grown	2267	H	Normal (No NSI)	40	80
Guinea Pig	10 (H3N2 A/Hong Kong/4801/2014) Cell-grown	2268	A	Normal (No NSI)	40	40
Guinea Pig	10 (H3N2 A/Hong Kong/4801/2014) Cell-grown	2268	B	Normal (No NSI)	40	40
Guinea Pig	10 (H3N2 A/Hong Kong/4801/2014) Cell-grown	2268	C	Normal (No NSI)	10	10
Guinea Pig	10 (H3N2 A/Hong Kong/4801/2014) Cell-grown	2268	D	NSI-endpoint reached	320	10
Guinea Pig	10 (H3N2 A/Hong Kong/4801/2014) Cell-grown	2268	E	Normal (No NSI)	320	160
Guinea Pig	10 (H3N2 A/Hong Kong/4801/2014) Cell-grown	2268	F	Normal (No NSI)	10	10
Guinea Pig	10 (H3N2 A/Hong Kong/4801/2014) Cell-grown	2268	G	Normal (No NSI)	20	20
Guinea Pig	10 (H3N2 A/Hong Kong/4801/2014) Cell-grown	2268	H	NSI-endpoint reached	20	40
Guinea Pig	10 (H3N2 A/Hong Kong/4801/2014) Cell-grown	2269	A	Normal (No NSI)	40	20
Guinea Pig	10 (H3N2 A/Hong Kong/4801/2014) Cell-grown	2269	B	Normal (No NSI)	20	20
Guinea Pig	10 (H3N2 A/Hong Kong/4801/2014) Cell-grown	2269	C	Normal (No NSI)	80	40
Guinea Pig	10 (H3N2 A/Hong Kong/4801/2014) Cell-grown	2269	D	Normal (No NSI)	40	20
Guinea Pig	10 (H3N2 A/Hong Kong/4801/2014) Cell-grown	2269	E	Normal (No NSI)	160	80
Guinea Pig	10 (H3N2 A/Hong Kong/4801/2014) Cell-grown	2269	F	Normal (No NSI)	20	20
Guinea Pig	10 (H3N2 A/Hong Kong/4801/2014) Cell-grown	2269	G	Normal (No NSI)	320	160
Guinea Pig	10 (H3N2 A/Hong Kong/4801/2014) Cell-grown	2269	H	Normal (No NSI)	10	10
Guinea Pig	10 (H3N2 A/Hong Kong/4801/2014) Cell-grown	2270	A	Normal (No NSI)	40	40
Guinea Pig	10 (H3N2 A/Hong Kong/4801/2014) Cell-grown	2270	B	Normal (No NSI)	40	40
Guinea Pig	10 (H3N2 A/Hong Kong/4801/2014) Cell-grown	2270	C	Normal (No NSI)	20	20
Guinea Pig	10 (H3N2 A/Hong Kong/4801/2014) Cell-grown	2270	D	Normal (No NSI)	20	40
Guinea Pig	10 (H3N2 A/Hong Kong/4801/2014) Cell-grown	2270	E	Normal (No NSI)	80	40
Guinea Pig	10 (H3N2 A/Hong Kong/4801/2014) Cell-grown	2270	F	Normal (No NSI)	20	20
Guinea Pig	10 (H3N2 A/Hong Kong/4801/2014) Cell-grown	2270	G	Normal (No NSI)	20	40
Guinea Pig	10 (H3N2 A/Hong Kong/4801/2014) Cell-grown	2270	H	Normal (No NSI)	160	160
Guinea Pig	10 (H3N2 A/Hong Kong/4801/2014) Cell-grown	2271	A	Normal (No NSI)	80	80
Guinea Pig	10 (H3N2 A/Hong Kong/4801/2014) Cell-grown	2271	B	Normal (No NSI)	10	10
Guinea Pig	10 (H3N2 A/Hong Kong/4801/2014) Cell-grown	2271	C	Normal (No NSI)	10	10
Guinea Pig	10 (H3N2 A/Hong Kong/4801/2014) Cell-grown	2271	D	Normal (No NSI)	10	10
Guinea Pig	10 (H3N2 A/Hong Kong/4801/2014) Cell-grown	2271	E	Normal (No NSI)	20	20
Guinea Pig	10 (H3N2 A/Hong Kong/4801/2014) Cell-grown	2271	F	Normal (No NSI)	10	10
Guinea Pig	10 (H3N2 A/Hong Kong/4801/2014) Cell-grown	2271	G	Normal (No NSI)	160	80
Guinea Pig	10 (H3N2 A/Hong Kong/4801/2014) Cell-grown	2271	H	Normal (No NSI)	40	40
Guinea Pig	10 (H3N2 A/Hong Kong/4801/2014) Cell-grown	2272	A	Normal (No NSI)	80	40
Guinea Pig	10 (H3N2 A/Hong Kong/4801/2014) Cell-grown	2272	B	NSI-endpoint reached	80	5
Guinea Pig	10 (H3N2 A/Hong Kong/4801/2014) Cell-grown	2272	C	Normal (No NSI)	20	20
Guinea Pig	10 (H3N2 A/Hong Kong/4801/2014) Cell-grown	2272	D	Normal (No NSI)	20	20
Guinea Pig	10 (H3N2 A/Hong Kong/4801/2014) Cell-grown	2272	E	Normal (No NSI)	80	40
Guinea Pig	10 (H3N2 A/Hong Kong/4801/2014) Cell-grown	2272	F	Normal (No NSI)	80	80
Guinea Pig	10 (H3N2 A/Hong Kong/4801/2014) Cell-grown	2272	G	Normal (No NSI)	10	10
Guinea Pig	10 (H3N2 A/Hong Kong/4801/2014) Cell-grown	2272	H	Normal (No NSI)	20	40
Guinea Pig	10 (H3N2 A/Hong Kong/4801/2014) Cell-grown	2273	A	Normal (No NSI)	80	80
Guinea Pig	10 (H3N2 A/Hong Kong/4801/2014) Cell-grown	2273	B	Normal (No NSI)	80	80
Guinea Pig	10 (H3N2 A/Hong Kong/4801/2014) Cell-grown	2273	C	Normal (No NSI)	20	20
Guinea Pig	10 (H3N2 A/Hong Kong/4801/2014) Cell-grown	2273	D	Normal (No NSI)	10	10
Guinea Pig	10 (H3N2 A/Hong Kong/4801/2014) Cell-grown	2273	E	Normal (No NSI)	80	80
Guinea Pig	10 (H3N2 A/Hong Kong/4801/2014) Cell-grown	2273	F	Normal (No NSI)	40	40
Guinea Pig	10 (H3N2 A/Hong Kong/4801/2014) Cell-grown	2273	G	Normal (No NSI)	80	80
Guinea Pig	10 (H3N2 A/Hong Kong/4801/2014) Cell-grown	2273	H	Normal (No NSI)	320	320
Guinea Pig	10 (H3N2 A/Hong Kong/4801/2014) Cell-grown	2274	A	Normal (No NSI)	160	160
Guinea Pig	10 (H3N2 A/Hong Kong/4801/2014) Cell-grown	2274	B	Normal (No NSI)	20	20
Guinea Pig	10 (H3N2 A/Hong Kong/4801/2014) Cell-grown	2274	C	Normal (No NSI)	20	20
Guinea Pig	10 (H3N2 A/Hong Kong/4801/2014) Cell-grown	2274	D	Normal (No NSI)	80	40
Guinea Pig	10 (H3N2 A/Hong Kong/4801/2014) Cell-grown	2274	E	Normal (No NSI)	80	40
Guinea Pig	10 (H3N2 A/Hong Kong/4801/2014) Cell-grown	2274	F	Normal (No NSI)	20	20
Guinea Pig	10 (H3N2 A/Hong Kong/4801/2014) Cell-grown	2274	G	NSI-endpoint reached	160	80
Guinea Pig	10 (H3N2 A/Hong Kong/4801/2014) Cell-grown	2274	H	Normal (No NSI)	40	40
Guinea Pig	10 (H3N2 A/Hong Kong/4801/2014) Cell-grown	2275	A	Normal (No NSI)	80	40
Guinea Pig	10 (H3N2 A/Hong Kong/4801/2014) Cell-grown	2275	B	NSI-endpoint reached	160	160
Guinea Pig	10 (H3N2 A/Hong Kong/4801/2014) Cell-grown	2275	C	Normal (No NSI)	40	40
Guinea Pig	10 (H3N2 A/Hong Kong/4801/2014) Cell-grown	2275	D	Normal (No NSI)	10	10
Guinea Pig	10 (H3N2 A/Hong Kong/4801/2014) Cell-grown	2275	E	Normal (No NSI)	80	40
Guinea Pig	10 (H3N2 A/Hong Kong/4801/2014) Cell-grown	2275	F	Normal (No NSI)	80	80
Guinea Pig	10 (H3N2 A/Hong Kong/4801/2014) Cell-grown	2275	G	Normal (No NSI)	10	10
Guinea Pig	10 (H3N2 A/Hong Kong/4801/2014) Cell-grown	2275	H	Normal (No NSI)	40	40
Guinea Pig	10 (H3N2 A/Hong Kong/4801/2014) Cell-grown	2276	A	Normal (No NSI)	320	320
Guinea Pig	10 (H3N2 A/Hong Kong/4801/2014) Cell-grown	2276	B	Normal (No NSI)	160	80
Guinea Pig	10 (H3N2 A/Hong Kong/4801/2014) Cell-grown	2276	C	Normal (No NSI)	160	80
Guinea Pig	10 (H3N2 A/Hong Kong/4801/2014) Cell-grown	2276	D	Blank	Blank	Blank
Guinea Pig	10 (H3N2 A/Hong Kong/4801/2014) Cell-grown	2276	E	Blank	Blank	Blank
Guinea Pig	10 (H3N2 A/Hong Kong/4801/2014) Cell-grown	2276	F	Blank	Blank	Blank
Guinea Pig	10 (H3N2 A/Hong Kong/4801/2014) Cell-grown	2276	G	Blank	Blank	Blank
Guinea Pig	10 (H3N2 A/Hong Kong/4801/2014) Cell-grown	2276	H	Blank	Blank	Blank
Guinea Pig	10 (H3N2 A/Hong Kong/4801/2014) Cell-grown	2277	A	Normal (No NSI)	10	10
Guinea Pig	10 (H3N2 A/Hong Kong/4801/2014) Cell-grown	2277	B	Normal (No NSI)	80	80
Guinea Pig	10 (H3N2 A/Hong Kong/4801/2014) Cell-grown	2277	C	Normal (No NSI)	10	10
Guinea Pig	10 (H3N2 A/Hong Kong/4801/2014) Cell-grown	2277	D	Normal (No NSI)	40	40
Guinea Pig	10 (H3N2 A/Hong Kong/4801/2014) Cell-grown	2277	E	NSI - no endpoint	5	5
Guinea Pig	10 (H3N2 A/Hong Kong/4801/2014) Cell-grown	2277	F	Normal (No NSI)	80	80
Guinea Pig	10 (H3N2 A/Hong Kong/4801/2014) Cell-grown	2277	G	Normal (No NSI)	10	10
Guinea Pig	10 (H3N2 A/Hong Kong/4801/2014) Cell-grown	2277	H	Normal (No NSI)	20	20
Guinea Pig	10 (H3N2 A/Hong Kong/4801/2014) Cell-grown	2278	A	Normal (No NSI)	10	10
Guinea Pig	10 (H3N2 A/Hong Kong/4801/2014) Cell-grown	2278	B	Normal (No NSI)	10	10
Guinea Pig	10 (H3N2 A/Hong Kong/4801/2014) Cell-grown	2278	C	Normal (No NSI)	40	40
Guinea Pig	10 (H3N2 A/Hong Kong/4801/2014) Cell-grown	2278	D	Normal (No NSI)	80	80
Guinea Pig	10 (H3N2 A/Hong Kong/4801/2014) Cell-grown	2278	E	Normal (No NSI)	20	10
Guinea Pig	10 (H3N2 A/Hong Kong/4801/2014) Cell-grown	2278	F	Normal (No NSI)	20	20
Guinea Pig	10 (H3N2 A/Hong Kong/4801/2014) Cell-grown	2278	G	Fully Agglutinated	5	5
Guinea Pig	10 (H3N2 A/Hong Kong/4801/2014) Cell-grown	2278	H	Normal (No NSI)	80	80
Guinea Pig	10 (H3N2 A/Hong Kong/4801/2014) Cell-grown	2279	A	NSI-endpoint reached	20	40
Guinea Pig	10 (H3N2 A/Hong Kong/4801/2014) Cell-grown	2279	B	Normal (No NSI)	40	40
Guinea Pig	10 (H3N2 A/Hong Kong/4801/2014) Cell-grown	2279	C	Normal (No NSI)	80	80
Guinea Pig	10 (H3N2 A/Hong Kong/4801/2014) Cell-grown	2279	D	Normal (No NSI)	20	20
Guinea Pig	10 (H3N2 A/Hong Kong/4801/2014) Cell-grown	2279	E	Normal (No NSI)	10	10
Guinea Pig	10 (H3N2 A/Hong Kong/4801/2014) Cell-grown	2279	F	Normal (No NSI)	80	80
Guinea Pig	10 (H3N2 A/Hong Kong/4801/2014) Cell-grown	2279	G	Normal (No NSI)	40	20
Guinea Pig	10 (H3N2 A/Hong Kong/4801/2014) Cell-grown	2279	H	Blank	Blank	Blank
Guinea Pig	10 (H3N2 A/Hong Kong/4801/2014) Cell-grown	2280	A	Normal (No NSI)	20	20
Guinea Pig	10 (H3N2 A/Hong Kong/4801/2014) Cell-grown	2280	B	Normal (No NSI)	160	160
Guinea Pig	10 (H3N2 A/Hong Kong/4801/2014) Cell-grown	2280	C	Normal (No NSI)	80	80
Guinea Pig	10 (H3N2 A/Hong Kong/4801/2014) Cell-grown	2280	D	Normal (No NSI)	160	160
Guinea Pig	10 (H3N2 A/Hong Kong/4801/2014) Cell-grown	2280	E	Normal (No NSI)	40	5
Guinea Pig	10 (H3N2 A/Hong Kong/4801/2014) Cell-grown	2280	F	Normal (No NSI)	80	80
Guinea Pig	10 (H3N2 A/Hong Kong/4801/2014) Cell-grown	2280	G	Normal (No NSI)	40	40
Guinea Pig	10 (H3N2 A/Hong Kong/4801/2014) Cell-grown	2280	H	Normal (No NSI)	80	80
Guinea Pig	10 (H3N2 A/Hong Kong/4801/2014) Cell-grown	2281	A	Normal (No NSI)	40	40
Guinea Pig	10 (H3N2 A/Hong Kong/4801/2014) Cell-grown	2281	B	Normal (No NSI)	160	80
Guinea Pig	10 (H3N2 A/Hong Kong/4801/2014) Cell-grown	2281	C	Normal (No NSI)	80	80
Guinea Pig	10 (H3N2 A/Hong Kong/4801/2014) Cell-grown	2281	D	Normal (No NSI)	160	160
Guinea Pig	10 (H3N2 A/Hong Kong/4801/2014) Cell-grown	2281	E	Normal (No NSI)	160	80
Guinea Pig	10 (H3N2 A/Hong Kong/4801/2014) Cell-grown	2281	F	Normal (No NSI)	40	40
Guinea Pig	10 (H3N2 A/Hong Kong/4801/2014) Cell-grown	2281	G	NSI-endpoint reached	20	5
Guinea Pig	10 (H3N2 A/Hong Kong/4801/2014) Cell-grown	2281	H	Normal (No NSI)	320	320
Guinea Pig	10 (H3N2 A/Hong Kong/4801/2014) Cell-grown	2282	A	NSI-endpoint reached	160	80
Guinea Pig	10 (H3N2 A/Hong Kong/4801/2014) Cell-grown	2282	B	Normal (No NSI)	160	80
Guinea Pig	10 (H3N2 A/Hong Kong/4801/2014) Cell-grown	2282	C	Normal (No NSI)	320	160
Guinea Pig	10 (H3N2 A/Hong Kong/4801/2014) Cell-grown	2282	D	Normal (No NSI)	80	40
Guinea Pig	10 (H3N2 A/Hong Kong/4801/2014) Cell-grown	2282	E	Normal (No NSI)	320	80
Guinea Pig	10 (H3N2 A/Hong Kong/4801/2014) Cell-grown	2282	F	Normal (No NSI)	320	160
Guinea Pig	10 (H3N2 A/Hong Kong/4801/2014) Cell-grown	2282	G	Normal (No NSI)	80	40
Guinea Pig	10 (H3N2 A/Hong Kong/4801/2014) Cell-grown	2282	H	Blank	Blank	Blank
Guinea Pig	10 (H3N2 A/Hong Kong/4801/2014) Cell-grown	2283	A	Normal (No NSI)	20	20
Guinea Pig	10 (H3N2 A/Hong Kong/4801/2014) Cell-grown	2283	B	Normal (No NSI)	10	20
Guinea Pig	10 (H3N2 A/Hong Kong/4801/2014) Cell-grown	2283	C	Normal (No NSI)	10	10
Guinea Pig	10 (H3N2 A/Hong Kong/4801/2014) Cell-grown	2283	D	Normal (No NSI)	20	20
Guinea Pig	10 (H3N2 A/Hong Kong/4801/2014) Cell-grown	2283	E	Normal (No NSI)	80	80
Guinea Pig	10 (H3N2 A/Hong Kong/4801/2014) Cell-grown	2283	F	Normal (No NSI)	80	40
Guinea Pig	10 (H3N2 A/Hong Kong/4801/2014) Cell-grown	2283	G	Normal (No NSI)	10	20
Guinea Pig	10 (H3N2 A/Hong Kong/4801/2014) Cell-grown	2283	H	Normal (No NSI)	10	20
Guinea Pig	10 (H3N2 A/Hong Kong/4801/2014) Cell-grown	2284	A	Normal (No NSI)	10	10
Guinea Pig	10 (H3N2 A/Hong Kong/4801/2014) Cell-grown	2284	B	Normal (No NSI)	20	40
Guinea Pig	10 (H3N2 A/Hong Kong/4801/2014) Cell-grown	2284	C	Normal (No NSI)	20	20
Guinea Pig	10 (H3N2 A/Hong Kong/4801/2014) Cell-grown	2284	D	NSI - no endpoint	5	10
Guinea Pig	10 (H3N2 A/Hong Kong/4801/2014) Cell-grown	2284	E	Normal (No NSI)	10	10
Guinea Pig	10 (H3N2 A/Hong Kong/4801/2014) Cell-grown	2284	F	Normal (No NSI)	10	20
Guinea Pig	10 (H3N2 A/Hong Kong/4801/2014) Cell-grown	2284	G	Normal (No NSI)	80	80
Guinea Pig	10 (H3N2 A/Hong Kong/4801/2014) Cell-grown	2284	H	Normal (No NSI)	40	80
Guinea Pig	10 (H3N2 A/Hong Kong/4801/2014) Cell-grown	2285	A	Normal (No NSI)	80	80
Guinea Pig	10 (H3N2 A/Hong Kong/4801/2014) Cell-grown	2285	B	Normal (No NSI)	10	10
Guinea Pig	10 (H3N2 A/Hong Kong/4801/2014) Cell-grown	2285	C	Normal (No NSI)	10	10
Guinea Pig	10 (H3N2 A/Hong Kong/4801/2014) Cell-grown	2285	D	Normal (No NSI)	80	10
Guinea Pig	10 (H3N2 A/Hong Kong/4801/2014) Cell-grown	2285	E	Normal (No NSI)	20	80
Guinea Pig	10 (H3N2 A/Hong Kong/4801/2014) Cell-grown	2285	F	Normal (No NSI)	10	20
Guinea Pig	10 (H3N2 A/Hong Kong/4801/2014) Cell-grown	2285	G	Normal (No NSI)	10	20
Guinea Pig	10 (H3N2 A/Hong Kong/4801/2014) Cell-grown	2285	H	Normal (No NSI)	40	80
Guinea Pig	10 (H3N2 A/Hong Kong/4801/2014) Cell-grown	2286	A	Normal (No NSI)	80	80
Guinea Pig	10 (H3N2 A/Hong Kong/4801/2014) Cell-grown	2286	B	Normal (No NSI)	160	80
Guinea Pig	10 (H3N2 A/Hong Kong/4801/2014) Cell-grown	2286	C	Normal (No NSI)	80	40
Guinea Pig	10 (H3N2 A/Hong Kong/4801/2014) Cell-grown	2286	D	Normal (No NSI)	40	40
Guinea Pig	10 (H3N2 A/Hong Kong/4801/2014) Cell-grown	2286	E	Normal (No NSI)	160	160
Guinea Pig	10 (H3N2 A/Hong Kong/4801/2014) Cell-grown	2286	F	Normal (No NSI)	80	80
Guinea Pig	10 (H3N2 A/Hong Kong/4801/2014) Cell-grown	2286	G	Normal (No NSI)	80	80
Guinea Pig	10 (H3N2 A/Hong Kong/4801/2014) Cell-grown	2286	H	Normal (No NSI)	160	80
Guinea Pig	10 (H3N2 A/Hong Kong/4801/2014) Cell-grown	2287	A	Normal (No NSI)	80	40
Guinea Pig	10 (H3N2 A/Hong Kong/4801/2014) Cell-grown	2287	B	Normal (No NSI)	80	80
Guinea Pig	10 (H3N2 A/Hong Kong/4801/2014) Cell-grown	2287	C	Normal (No NSI)	80	80
Guinea Pig	10 (H3N2 A/Hong Kong/4801/2014) Cell-grown	2287	D	Normal (No NSI)	40	40
Guinea Pig	10 (H3N2 A/Hong Kong/4801/2014) Cell-grown	2287	E	Normal (No NSI)	20	20
Guinea Pig	10 (H3N2 A/Hong Kong/4801/2014) Cell-grown	2287	F	Normal (No NSI)	40	40
Guinea Pig	10 (H3N2 A/Hong Kong/4801/2014) Cell-grown	2287	G	Normal (No NSI)	10	10
Guinea Pig	10 (H3N2 A/Hong Kong/4801/2014) Cell-grown	2287	H	Normal (No NSI)	20	20
Guinea Pig	10 (H3N2 A/Hong Kong/4801/2014) Cell-grown	2288	A	Normal (No NSI)	320	320
Guinea Pig	10 (H3N2 A/Hong Kong/4801/2014) Cell-grown	2288	B	Normal (No NSI)	80	80
Guinea Pig	10 (H3N2 A/Hong Kong/4801/2014) Cell-grown	2288	C	Normal (No NSI)	640	320
Guinea Pig	10 (H3N2 A/Hong Kong/4801/2014) Cell-grown	2288	D	Normal (No NSI)	80	80
Guinea Pig	10 (H3N2 A/Hong Kong/4801/2014) Cell-grown	2288	E	Normal (No NSI)	40	20
Guinea Pig	10 (H3N2 A/Hong Kong/4801/2014) Cell-grown	2288	F	Normal (No NSI)	160	80
Guinea Pig	10 (H3N2 A/Hong Kong/4801/2014) Cell-grown	2288	G	Normal (No NSI)	80	80
Guinea Pig	10 (H3N2 A/Hong Kong/4801/2014) Cell-grown	2288	H	Normal (No NSI)	20	20
Guinea Pig	11 (H3N2 A/Switzerland/9715293/2013) Egg-grown	2289	A	Normal (No NSI)	40	40
Guinea Pig	11 (H3N2 A/Switzerland/9715293/2013) Egg-grown	2289	B	Normal (No NSI)	80	80
Guinea Pig	11 (H3N2 A/Switzerland/9715293/2013) Egg-grown	2289	C	Normal (No NSI)	40	40
Guinea Pig	11 (H3N2 A/Switzerland/9715293/2013) Egg-grown	2289	D	NSI - no endpoint	5	5
Guinea Pig	11 (H3N2 A/Switzerland/9715293/2013) Egg-grown	2289	E	Normal (No NSI)	20	40
Guinea Pig	11 (H3N2 A/Switzerland/9715293/2013) Egg-grown	2289	F	Normal (No NSI)	80	160
Guinea Pig	11 (H3N2 A/Switzerland/9715293/2013) Egg-grown	2289	G	Normal (No NSI)	20	40
Guinea Pig	11 (H3N2 A/Switzerland/9715293/2013) Egg-grown	2289	H	Normal (No NSI)	320	320
Guinea Pig	11 (H3N2 A/Switzerland/9715293/2013) Egg-grown	2290	A	Normal (No NSI)	20	40
Guinea Pig	11 (H3N2 A/Switzerland/9715293/2013) Egg-grown	2290	B	Normal (No NSI)	160	80
Guinea Pig	11 (H3N2 A/Switzerland/9715293/2013) Egg-grown	2290	C	Normal (No NSI)	160	160
Guinea Pig	11 (H3N2 A/Switzerland/9715293/2013) Egg-grown	2290	D	Fully Agglutinated	5	5
Guinea Pig	11 (H3N2 A/Switzerland/9715293/2013) Egg-grown	2290	E	NSI - no endpoint	5	5
Guinea Pig	11 (H3N2 A/Switzerland/9715293/2013) Egg-grown	2290	F	Normal (No NSI)	20	20
Guinea Pig	11 (H3N2 A/Switzerland/9715293/2013) Egg-grown	2290	G	NSI - no endpoint	5	5
Guinea Pig	11 (H3N2 A/Switzerland/9715293/2013) Egg-grown	2290	H	NSI - no endpoint	5	40
Guinea Pig	11 (H3N2 A/Switzerland/9715293/2013) Egg-grown	2291	A	Normal (No NSI)	40	40
Guinea Pig	11 (H3N2 A/Switzerland/9715293/2013) Egg-grown	2291	B	Normal (No NSI)	20	20
Guinea Pig	11 (H3N2 A/Switzerland/9715293/2013) Egg-grown	2291	C	NSI - no endpoint	5	5
Guinea Pig	11 (H3N2 A/Switzerland/9715293/2013) Egg-grown	2291	D	Normal (No NSI)	10	10
Guinea Pig	11 (H3N2 A/Switzerland/9715293/2013) Egg-grown	2291	E	Normal (No NSI)	20	40
Guinea Pig	11 (H3N2 A/Switzerland/9715293/2013) Egg-grown	2291	F	NSI - no endpoint	5	10
Guinea Pig	11 (H3N2 A/Switzerland/9715293/2013) Egg-grown	2291	G	Normal (No NSI)	40	40
Guinea Pig	11 (H3N2 A/Switzerland/9715293/2013) Egg-grown	2291	H	Fully Agglutinated	5	5
Guinea Pig	11 (H3N2 A/Switzerland/9715293/2013) Egg-grown	2292	A	Normal (No NSI)	320	160
Guinea Pig	11 (H3N2 A/Switzerland/9715293/2013) Egg-grown	2292	B	Normal (No NSI)	160	80
Guinea Pig	11 (H3N2 A/Switzerland/9715293/2013) Egg-grown	2292	C	Normal (No NSI)	160	160
Guinea Pig	11 (H3N2 A/Switzerland/9715293/2013) Egg-grown	2292	D	Normal (No NSI)	80	40
Guinea Pig	11 (H3N2 A/Switzerland/9715293/2013) Egg-grown	2292	E	Normal (No NSI)	80	80
Guinea Pig	11 (H3N2 A/Switzerland/9715293/2013) Egg-grown	2292	F	Normal (No NSI)	80	80
Guinea Pig	11 (H3N2 A/Switzerland/9715293/2013) Egg-grown	2292	G	Normal (No NSI)	20	20
Guinea Pig	11 (H3N2 A/Switzerland/9715293/2013) Egg-grown	2292	H	Normal (No NSI)	320	320
Guinea Pig	11 (H3N2 A/Switzerland/9715293/2013) Egg-grown	2293	A	Normal (No NSI)	40	40
Guinea Pig	11 (H3N2 A/Switzerland/9715293/2013) Egg-grown	2293	B	Normal (No NSI)	80	80
Guinea Pig	11 (H3N2 A/Switzerland/9715293/2013) Egg-grown	2293	C	Normal (No NSI)	320	160
Guinea Pig	11 (H3N2 A/Switzerland/9715293/2013) Egg-grown	2293	D	NSI - no endpoint	5	10
Guinea Pig	11 (H3N2 A/Switzerland/9715293/2013) Egg-grown	2293	E	Normal (No NSI)	160	80
Guinea Pig	11 (H3N2 A/Switzerland/9715293/2013) Egg-grown	2293	F	Normal (No NSI)	80	40
Guinea Pig	11 (H3N2 A/Switzerland/9715293/2013) Egg-grown	2293	G	Normal (No NSI)	640	320
Guinea Pig	11 (H3N2 A/Switzerland/9715293/2013) Egg-grown	2293	H	Normal (No NSI)	320	320
Guinea Pig	11 (H3N2 A/Switzerland/9715293/2013) Egg-grown	2294	A	Normal (No NSI)	80	80
Guinea Pig	11 (H3N2 A/Switzerland/9715293/2013) Egg-grown	2294	B	Normal (No NSI)	320	160
Guinea Pig	11 (H3N2 A/Switzerland/9715293/2013) Egg-grown	2294	C	Normal (No NSI)	160	80
Guinea Pig	11 (H3N2 A/Switzerland/9715293/2013) Egg-grown	2294	D	Normal (No NSI)	640	160
Guinea Pig	11 (H3N2 A/Switzerland/9715293/2013) Egg-grown	2294	E	Normal (No NSI)	160	80
Guinea Pig	11 (H3N2 A/Switzerland/9715293/2013) Egg-grown	2294	F	Normal (No NSI)	80	80
Guinea Pig	11 (H3N2 A/Switzerland/9715293/2013) Egg-grown	2294	G	Normal (No NSI)	1280	1280
Guinea Pig	11 (H3N2 A/Switzerland/9715293/2013) Egg-grown	2294	H	Normal (No NSI)	20	40
Guinea Pig	11 (H3N2 A/Switzerland/9715293/2013) Egg-grown	2295	A	Normal (No NSI)	20	40
Guinea Pig	11 (H3N2 A/Switzerland/9715293/2013) Egg-grown	2295	B	Normal (No NSI)	160	160
Guinea Pig	11 (H3N2 A/Switzerland/9715293/2013) Egg-grown	2295	C	Normal (No NSI)	80	80
Guinea Pig	11 (H3N2 A/Switzerland/9715293/2013) Egg-grown	2295	D	Normal (No NSI)	20	40
Guinea Pig	11 (H3N2 A/Switzerland/9715293/2013) Egg-grown	2295	E	Normal (No NSI)	80	80
Guinea Pig	11 (H3N2 A/Switzerland/9715293/2013) Egg-grown	2295	F	Normal (No NSI)	80	80
Guinea Pig	11 (H3N2 A/Switzerland/9715293/2013) Egg-grown	2295	G	Normal (No NSI)	320	320
Guinea Pig	11 (H3N2 A/Switzerland/9715293/2013) Egg-grown	2295	H	Normal (No NSI)	320	320
Guinea Pig	11 (H3N2 A/Switzerland/9715293/2013) Egg-grown	2296	A	Normal (No NSI)	40	40
Guinea Pig	11 (H3N2 A/Switzerland/9715293/2013) Egg-grown	2296	B	Normal (No NSI)	10	20
Guinea Pig	11 (H3N2 A/Switzerland/9715293/2013) Egg-grown	2296	C	Normal (No NSI)	10	10
Guinea Pig	11 (H3N2 A/Switzerland/9715293/2013) Egg-grown	2296	D	Normal (No NSI)	20	20
Guinea Pig	11 (H3N2 A/Switzerland/9715293/2013) Egg-grown	2296	E	Normal (No NSI)	40	40
Guinea Pig	11 (H3N2 A/Switzerland/9715293/2013) Egg-grown	2296	F	Normal (No NSI)	20	20
Guinea Pig	11 (H3N2 A/Switzerland/9715293/2013) Egg-grown	2296	G	NSI-endpoint reached	640	640
Guinea Pig	11 (H3N2 A/Switzerland/9715293/2013) Egg-grown	2296	H	Normal (No NSI)	20	40
Guinea Pig	11 (H3N2 A/Switzerland/9715293/2013) Egg-grown	2297	A	Normal (No NSI)	40	40
Guinea Pig	11 (H3N2 A/Switzerland/9715293/2013) Egg-grown	2297	B	NSI-endpoint reached	80	80
Guinea Pig	11 (H3N2 A/Switzerland/9715293/2013) Egg-grown	2297	C	Normal (No NSI)	40	40
Guinea Pig	11 (H3N2 A/Switzerland/9715293/2013) Egg-grown	2297	D	Normal (No NSI)	160	160
Guinea Pig	11 (H3N2 A/Switzerland/9715293/2013) Egg-grown	2297	E	Normal (No NSI)	160	80
Guinea Pig	11 (H3N2 A/Switzerland/9715293/2013) Egg-grown	2297	F	Normal (No NSI)	40	40
Guinea Pig	11 (H3N2 A/Switzerland/9715293/2013) Egg-grown	2297	G	Normal (No NSI)	80	80
Guinea Pig	11 (H3N2 A/Switzerland/9715293/2013) Egg-grown	2297	H	Normal (No NSI)	40	80
Guinea Pig	11 (H3N2 A/Switzerland/9715293/2013) Egg-grown	2298	A	Normal (No NSI)	40	40
Guinea Pig	11 (H3N2 A/Switzerland/9715293/2013) Egg-grown	2298	B	Normal (No NSI)	320	320
Guinea Pig	11 (H3N2 A/Switzerland/9715293/2013) Egg-grown	2298	C	Normal (No NSI)	320	160
Guinea Pig	11 (H3N2 A/Switzerland/9715293/2013) Egg-grown	2298	D	Normal (No NSI)	20	20
Guinea Pig	11 (H3N2 A/Switzerland/9715293/2013) Egg-grown	2298	E	Normal (No NSI)	320	160
Guinea Pig	11 (H3N2 A/Switzerland/9715293/2013) Egg-grown	2298	F	Normal (No NSI)	320	160
Guinea Pig	11 (H3N2 A/Switzerland/9715293/2013) Egg-grown	2298	G	Normal (No NSI)	640	320
Guinea Pig	11 (H3N2 A/Switzerland/9715293/2013) Egg-grown	2298	H	Normal (No NSI)	1280	1280
Guinea Pig	11 (H3N2 A/Switzerland/9715293/2013) Egg-grown	2299	A	Normal (No NSI)	640	320
Guinea Pig	11 (H3N2 A/Switzerland/9715293/2013) Egg-grown	2299	B	Normal (No NSI)	40	40
Guinea Pig	11 (H3N2 A/Switzerland/9715293/2013) Egg-grown	2299	C	Normal (No NSI)	40	40
Guinea Pig	11 (H3N2 A/Switzerland/9715293/2013) Egg-grown	2299	D	Normal (No NSI)	640	640
Guinea Pig	11 (H3N2 A/Switzerland/9715293/2013) Egg-grown	2299	E	Normal (No NSI)	320	320
Guinea Pig	11 (H3N2 A/Switzerland/9715293/2013) Egg-grown	2299	F	Normal (No NSI)	80	40
Guinea Pig	11 (H3N2 A/Switzerland/9715293/2013) Egg-grown	2299	G	NSI-endpoint reached	640	640
Guinea Pig	11 (H3N2 A/Switzerland/9715293/2013) Egg-grown	2299	H	Normal (No NSI)	40	40
Guinea Pig	11 (H3N2 A/Switzerland/9715293/2013) Egg-grown	2300	A	Normal (No NSI)	80	40
Guinea Pig	11 (H3N2 A/Switzerland/9715293/2013) Egg-grown	2300	B	Normal (No NSI)	640	320
Guinea Pig	11 (H3N2 A/Switzerland/9715293/2013) Egg-grown	2300	C	Normal (No NSI)	80	40
Guinea Pig	11 (H3N2 A/Switzerland/9715293/2013) Egg-grown	2300	D	Normal (No NSI)	160	160
Guinea Pig	11 (H3N2 A/Switzerland/9715293/2013) Egg-grown	2300	E	Normal (No NSI)	160	80
Guinea Pig	11 (H3N2 A/Switzerland/9715293/2013) Egg-grown	2300	F	Normal (No NSI)	80	80
Guinea Pig	11 (H3N2 A/Switzerland/9715293/2013) Egg-grown	2300	G	Normal (No NSI)	80	80
Guinea Pig	11 (H3N2 A/Switzerland/9715293/2013) Egg-grown	2300	H	Normal (No NSI)	160	80
Guinea Pig	11 (H3N2 A/Switzerland/9715293/2013) Egg-grown	2301	A	Normal (No NSI)	1280	1280
Guinea Pig	11 (H3N2 A/Switzerland/9715293/2013) Egg-grown	2301	B	Normal (No NSI)	320	160
Guinea Pig	11 (H3N2 A/Switzerland/9715293/2013) Egg-grown	2301	C	Normal (No NSI)	160	160
Guinea Pig	11 (H3N2 A/Switzerland/9715293/2013) Egg-grown	2301	D	Blank	Blank	Blank
Guinea Pig	11 (H3N2 A/Switzerland/9715293/2013) Egg-grown	2301	E	Blank	Blank	Blank
Guinea Pig	11 (H3N2 A/Switzerland/9715293/2013) Egg-grown	2301	F	Blank	Blank	Blank
Guinea Pig	11 (H3N2 A/Switzerland/9715293/2013) Egg-grown	2301	G	Blank	Blank	Blank
Guinea Pig	11 (H3N2 A/Switzerland/9715293/2013) Egg-grown	2301	H	Blank	Blank	Blank
Guinea Pig	11 (H3N2 A/Switzerland/9715293/2013) Egg-grown	2302	A	Fully Agglutinated	5	5
Guinea Pig	11 (H3N2 A/Switzerland/9715293/2013) Egg-grown	2302	B	Normal (No NSI)	40	40
Guinea Pig	11 (H3N2 A/Switzerland/9715293/2013) Egg-grown	2302	C	NSI - no endpoint	5	10
Guinea Pig	11 (H3N2 A/Switzerland/9715293/2013) Egg-grown	2302	D	Normal (No NSI)	20	20
Guinea Pig	11 (H3N2 A/Switzerland/9715293/2013) Egg-grown	2302	E	Fully Agglutinated	5	5
Guinea Pig	11 (H3N2 A/Switzerland/9715293/2013) Egg-grown	2302	F	Normal (No NSI)	80	80
Guinea Pig	11 (H3N2 A/Switzerland/9715293/2013) Egg-grown	2302	G	Normal (No NSI)	10	10
Guinea Pig	11 (H3N2 A/Switzerland/9715293/2013) Egg-grown	2302	H	Normal (No NSI)	40	40
Guinea Pig	11 (H3N2 A/Switzerland/9715293/2013) Egg-grown	2303	A	Fully Agglutinated	5	5
Guinea Pig	11 (H3N2 A/Switzerland/9715293/2013) Egg-grown	2303	B	Normal (No NSI)	20	20
Guinea Pig	11 (H3N2 A/Switzerland/9715293/2013) Egg-grown	2303	C	Normal (No NSI)	20	20
Guinea Pig	11 (H3N2 A/Switzerland/9715293/2013) Egg-grown	2303	D	Normal (No NSI)	10	10
Guinea Pig	11 (H3N2 A/Switzerland/9715293/2013) Egg-grown	2303	E	Normal (No NSI)	10	20
Guinea Pig	11 (H3N2 A/Switzerland/9715293/2013) Egg-grown	2303	F	Normal (No NSI)	20	20
Guinea Pig	11 (H3N2 A/Switzerland/9715293/2013) Egg-grown	2303	G	Fully Agglutinated	5	5
Guinea Pig	11 (H3N2 A/Switzerland/9715293/2013) Egg-grown	2303	H	Normal (No NSI)	80	160
Guinea Pig	11 (H3N2 A/Switzerland/9715293/2013) Egg-grown	2304	A	NSI-endpoint reached	40	80
Guinea Pig	11 (H3N2 A/Switzerland/9715293/2013) Egg-grown	2304	B	Normal (No NSI)	10	10
Guinea Pig	11 (H3N2 A/Switzerland/9715293/2013) Egg-grown	2304	C	Normal (No NSI)	80	40
Guinea Pig	11 (H3N2 A/Switzerland/9715293/2013) Egg-grown	2304	D	Normal (No NSI)	10	10
Guinea Pig	11 (H3N2 A/Switzerland/9715293/2013) Egg-grown	2304	E	Normal (No NSI)	10	10
Guinea Pig	11 (H3N2 A/Switzerland/9715293/2013) Egg-grown	2304	F	Normal (No NSI)	80	80
Guinea Pig	11 (H3N2 A/Switzerland/9715293/2013) Egg-grown	2304	G	Fully Agglutinated	5	5
Guinea Pig	11 (H3N2 A/Switzerland/9715293/2013) Egg-grown	2304	H	Blank	Blank	Blank
Guinea Pig	11 (H3N2 A/Switzerland/9715293/2013) Egg-grown	2305	A	Normal (No NSI)	40	40
Guinea Pig	11 (H3N2 A/Switzerland/9715293/2013) Egg-grown	2305	B	Normal (No NSI)	160	80
Guinea Pig	11 (H3N2 A/Switzerland/9715293/2013) Egg-grown	2305	C	Normal (No NSI)	320	160
Guinea Pig	11 (H3N2 A/Switzerland/9715293/2013) Egg-grown	2305	D	Normal (No NSI)	1280	640
Guinea Pig	11 (H3N2 A/Switzerland/9715293/2013) Egg-grown	2305	E	Normal (No NSI)	320	160
Guinea Pig	11 (H3N2 A/Switzerland/9715293/2013) Egg-grown	2305	F	Normal (No NSI)	80	80
Guinea Pig	11 (H3N2 A/Switzerland/9715293/2013) Egg-grown	2305	G	Normal (No NSI)	160	160
[truncated: 265 more rows]
